# Supplementary material for: Identifying Key MicroRNA Signatures for Neurodegenerative Diseases With Machine Learning Methods
Source: Front Genet. 2022 Apr 21;13:880997. doi: 10.3389/fgene.2022.880997 (PMC9068882; doi:10.3389/fgene.2022.880997)
Supplement: Supplementary file 1 [file Table2.XLSX]

## Sheet: Random forest
Number of features	Alzheimer’s disease (AD)	Dementia with Lewy Bodies (DLB)	Mild cognitive impairment (MCI)	Normal controls	Vascular Dementia (VaD)	Overall	MCC
1	0.871694	0.065089	0.03125	0.194444	0.021978	0.599625	0.096063
2	0.387855	0.266272	0.28125	0.368056	0.296703	0.364147	0.125527
3	0.384917	0.301775	0.59375	0.454861	0.384615	0.392879	0.167854
4	0.360431	0.426036	0.625	0.576389	0.549451	0.422236	0.231821
5	0.444662	0.390533	0.65625	0.590278	0.472527	0.470956	0.253382
6	0.519099	0.372781	0.65625	0.625	0.505495	0.524672	0.286527
7	0.508325	0.461538	0.65625	0.673611	0.593407	0.540912	0.330927
8	0.522037	0.56213	0.65625	0.642361	0.758242	0.564022	0.369443
9	0.573947	0.544379	0.65625	0.659722	0.747253	0.597751	0.398618
10	0.584721	0.544379	0.6875	0.659722	0.725275	0.603998	0.397976
11	0.579824	0.579882	0.75	0.704861	0.78022	0.617114	0.428233
12	0.592556	0.60355	0.71875	0.6875	0.736264	0.621487	0.427985
13	0.588639	0.609467	0.71875	0.711806	0.758242	0.625234	0.435812
14	0.610186	0.579882	0.75	0.6875	0.802198	0.634603	0.440937
15	0.61998	0.585799	0.78125	0.704861	0.802198	0.645222	0.454113
16	0.622919	0.597633	0.78125	0.694444	0.78022	0.645222	0.448493
17	0.640548	0.579882	0.78125	0.6875	0.791209	0.653966	0.453942
18	0.633692	0.573964	0.75	0.704861	0.791209	0.651468	0.453344
19	0.649363	0.615385	0.78125	0.722222	0.802198	0.670206	0.481104
20	0.63859	0.627219	0.8125	0.71875	0.791209	0.66396	0.475066
21	0.646425	0.621302	0.8125	0.743056	0.802198	0.673329	0.490515
22	0.659158	0.621302	0.78125	0.756944	0.813187	0.683948	0.501623
23	0.666014	0.639053	0.8125	0.732639	0.824176	0.687071	0.505513
24	0.662096	0.674556	0.8125	0.756944	0.835165	0.693317	0.520476
25	0.67287	0.650888	0.8125	0.777778	0.846154	0.702061	0.531495
26	0.691479	0.615385	0.8125	0.767361	0.857143	0.708932	0.532737
27	0.676787	0.656805	0.78125	0.767361	0.835165	0.702061	0.528281
28	0.692458	0.668639	0.8125	0.774306	0.857143	0.716427	0.548446
29	0.700294	0.650888	0.8125	0.756944	0.857143	0.716427	0.542866
30	0.681685	0.704142	0.78125	0.753472	0.846154	0.708307	0.536656
31	0.682664	0.680473	0.78125	0.770833	0.857143	0.710181	0.538944
32	0.687561	0.710059	0.84375	0.763889	0.835165	0.715178	0.546972
33	0.703232	0.680473	0.8125	0.791667	0.846154	0.727046	0.563588
34	0.698335	0.680473	0.84375	0.788194	0.868132	0.725172	0.562615
35	0.697356	0.727811	0.84375	0.760417	0.857143	0.723923	0.559076
36	0.687561	0.715976	0.78125	0.770833	0.868132	0.717676	0.553671
37	0.701273	0.692308	0.8125	0.791667	0.879121	0.728919	0.567319
38	0.702253	0.704142	0.84375	0.788194	0.846154	0.728919	0.568197
39	0.714006	0.686391	0.84375	0.791667	0.868132	0.736415	0.574657
40	0.721841	0.704142	0.84375	0.770833	0.879121	0.740162	0.577058
41	0.715965	0.739645	0.84375	0.784722	0.879121	0.742661	0.587135
42	0.720862	0.715976	0.78125	0.774306	0.868132	0.739538	0.576791
43	0.728697	0.715976	0.8125	0.795139	0.857143	0.748282	0.588121
44	0.726738	0.739645	0.84375	0.75	0.901099	0.744535	0.583866
45	0.734574	0.721893	0.8125	0.784722	0.901099	0.753279	0.595875
46	0.721841	0.715976	0.84375	0.784722	0.89011	0.744535	0.586347
47	0.730656	0.715976	0.875	0.784722	0.945055	0.753904	0.600853
48	0.735553	0.733728	0.8125	0.784722	0.89011	0.754528	0.599129
49	0.715965	0.739645	0.8125	0.78125	0.901099	0.742661	0.586468
50	0.731636	0.751479	0.84375	0.774306	0.901099	0.753279	0.600129
51	0.739471	0.715976	0.875	0.784722	0.901099	0.757027	0.603078
52	0.710088	0.751479	0.84375	0.791667	0.934066	0.744535	0.59534
53	0.742409	0.757396	0.84375	0.770833	0.89011	0.759525	0.606774
54	0.731636	0.757396	0.84375	0.777778	0.934066	0.756402	0.605396
55	0.746327	0.781065	0.8125	0.791667	0.901099	0.76827	0.621732
56	0.740451	0.769231	0.84375	0.795139	0.912088	0.765147	0.619596
57	0.748286	0.751479	0.84375	0.795139	0.912088	0.76827	0.62007
58	0.730656	0.763314	0.84375	0.802083	0.945055	0.761399	0.616131
59	0.744368	0.757396	0.8125	0.784722	0.879121	0.762024	0.608381
60	0.743389	0.739645	0.84375	0.756944	0.89011	0.755778	0.597615
61	0.74143	0.798817	0.84375	0.770833	0.901099	0.763898	0.615456
62	0.74143	0.775148	0.84375	0.805556	0.879121	0.766396	0.621483
63	0.756121	0.721893	0.8125	0.791667	0.912088	0.768894	0.61687
64	0.752204	0.798817	0.8125	0.788194	0.901099	0.773267	0.628642
65	0.738492	0.739645	0.84375	0.777778	0.912088	0.757651	0.604533
66	0.748286	0.757396	0.84375	0.802083	0.879121	0.76827	0.621299
67	0.75808	0.757396	0.875	0.798611	0.901099	0.775765	0.63033
68	0.756121	0.751479	0.84375	0.798611	0.89011	0.772642	0.624347
69	0.755142	0.763314	0.84375	0.795139	0.901099	0.773267	0.626808
70	0.756121	0.781065	0.84375	0.798611	0.89011	0.775765	0.631838
71	0.743389	0.745562	0.84375	0.798611	0.912088	0.765147	0.616862
72	0.732615	0.763314	0.90625	0.795139	0.912088	0.760775	0.614154
73	0.761019	0.775148	0.875	0.829861	0.934066	0.787008	0.652629
74	0.752204	0.786982	0.875	0.8125	0.923077	0.778888	0.640652
75	0.746327	0.757396	0.875	0.805556	0.912088	0.770144	0.625437
76	0.756121	0.840237	0.84375	0.798611	0.901099	0.782636	0.646565
77	0.769833	0.798817	0.875	0.805556	0.89011	0.788257	0.65012
78	0.770813	0.751479	0.875	0.802083	0.923077	0.785134	0.641778
79	0.746327	0.792899	0.875	0.809028	0.89011	0.773267	0.632214
80	0.766895	0.804734	0.875	0.815972	0.912088	0.790131	0.655855
81	0.768854	0.792899	0.84375	0.8125	0.912088	0.788882	0.652357
82	0.751224	0.786982	0.8125	0.8125	0.934066	0.777639	0.639278
83	0.771792	0.798817	0.84375	0.798611	0.901099	0.788257	0.64923
84	0.766895	0.804734	0.875	0.805556	0.912088	0.788257	0.652573
85	0.754163	0.792899	0.875	0.8125	0.912088	0.780137	0.642188
86	0.761998	0.763314	0.875	0.802083	0.923077	0.780762	0.639611
87	0.770813	0.810651	0.875	0.833333	0.945055	0.798251	0.671505
88	0.755142	0.763314	0.90625	0.809028	0.912088	0.777639	0.636325
89	0.756121	0.781065	0.875	0.791667	0.912088	0.77639	0.634915
90	0.742409	0.822485	0.875	0.822917	0.934066	0.778888	0.646357
91	0.755142	0.846154	0.9375	0.822917	0.923077	0.790131	0.663525
92	0.762977	0.863905	0.9375	0.805556	0.923077	0.793879	0.666873
93	0.777669	0.810651	0.875	0.819444	0.945055	0.800125	0.670732
94	0.75906	0.828402	0.875	0.805556	0.879121	0.783885	0.648467
95	0.767875	0.816568	0.875	0.829861	0.901099	0.793879	0.664262
96	0.748286	0.83432	0.90625	0.836806	0.912088	0.785759	0.659045
97	0.771792	0.846154	0.96875	0.829861	0.934066	0.803248	0.681993
98	0.762977	0.83432	0.9375	0.819444	0.89011	0.79138	0.661247
99	0.765916	0.828402	0.9375	0.809028	0.923077	0.79263	0.66254
100	0.765916	0.840237	0.90625	0.829861	0.912088	0.796377	0.67015
101	0.77571	0.857988	0.9375	0.822917	0.923077	0.804497	0.68212
102	0.778648	0.83432	0.90625	0.819444	0.912088	0.801999	0.674457
103	0.761998	0.816568	0.9375	0.822917	0.923077	0.79138	0.66218
104	0.773751	0.816568	0.9375	0.805556	0.945055	0.797002	0.667908
105	0.765916	0.822485	0.90625	0.815972	0.912088	0.792005	0.661256
106	0.764936	0.869822	0.90625	0.836806	0.945055	0.801999	0.683001
107	0.769833	0.83432	0.9375	0.822917	0.934066	0.798876	0.672771
108	0.770813	0.828402	0.90625	0.829861	0.912088	0.798251	0.671548

## Sheet: PART
Number of features	Alzheimer’s disease (AD)	Dementia with Lewy Bodies (DLB)	Mild cognitive impairment (MCI)	Normal controls	Vascular Dementia (VaD)	Overall	MCC
1	0.478942	0.207101	0.09375	0.298611	0.120879	0.389756	0.073317
2	0.220372	0.266272	0.28125	0.392361	0.318681	0.262961	0.090376
3	0.290891	0.319527	0.46875	0.40625	0.318681	0.3198	0.120448
4	0.302644	0.325444	0.28125	0.475694	0.461538	0.344785	0.147863
5	0.352595	0.343195	0.53125	0.520833	0.516484	0.394753	0.191641
6	0.435847	0.260355	0.59375	0.465278	0.32967	0.419738	0.163802
7	0.417238	0.331361	0.5	0.503472	0.527473	0.431605	0.188871
8	0.426053	0.420118	0.5	0.555556	0.571429	0.458463	0.239294
9	0.446621	0.390533	0.5625	0.53125	0.571429	0.465334	0.238702
10	0.48286	0.420118	0.40625	0.548611	0.483516	0.486571	0.245622
11	0.480901	0.443787	0.4375	0.565972	0.538462	0.494691	0.257624
12	0.446621	0.455621	0.46875	0.569444	0.593407	0.478451	0.259957
13	0.452498	0.426036	0.53125	0.569444	0.549451	0.477826	0.250425
14	0.461312	0.39645	0.4375	0.579861	0.626374	0.484697	0.263313
15	0.455436	0.378698	0.53125	0.559028	0.604396	0.475953	0.246128
16	0.475024	0.455621	0.5625	0.559028	0.582418	0.49594	0.264818
17	0.464251	0.414201	0.5625	0.545139	0.516484	0.478451	0.240676
18	0.484819	0.420118	0.46875	0.576389	0.483516	0.494066	0.251966
19	0.46621	0.497041	0.5625	0.572917	0.516484	0.493442	0.272785
20	0.478942	0.473373	0.5	0.548611	0.538462	0.494691	0.259428
21	0.522037	0.473373	0.5	0.565972	0.571429	0.527171	0.291594
22	0.484819	0.473373	0.65625	0.538194	0.494505	0.497189	0.26485
23	0.510284	0.47929	0.5625	0.569444	0.494505	0.517801	0.283527
24	0.491675	0.473373	0.5	0.572917	0.582418	0.509681	0.283284
25	0.484819	0.502959	0.5	0.604167	0.571429	0.513429	0.296108
26	0.515181	0.449704	0.40625	0.635417	0.516484	0.527795	0.30261
27	0.508325	0.449704	0.5625	0.604167	0.527473	0.521549	0.29161
28	0.51714	0.455621	0.625	0.586806	0.461538	0.522174	0.285535
29	0.526934	0.47929	0.40625	0.59375	0.516484	0.530918	0.294391
30	0.497551	0.43787	0.625	0.552083	0.527473	0.505309	0.267067
31	0.505387	0.497041	0.59375	0.618056	0.461538	0.524047	0.29422
32	0.495593	0.485207	0.5625	0.607639	0.593407	0.521549	0.302128
33	0.494613	0.508876	0.46875	0.607639	0.582418	0.520924	0.303448
34	0.502449	0.514793	0.5625	0.604167	0.571429	0.527171	0.308743
35	0.511263	0.491124	0.4375	0.607639	0.56044	0.527795	0.303572
36	0.512243	0.514793	0.5625	0.611111	0.549451	0.533417	0.314266
37	0.502449	0.467456	0.53125	0.565972	0.582418	0.515303	0.280842
38	0.49951	0.502959	0.4375	0.631944	0.527473	0.524047	0.301511
39	0.476983	0.502959	0.5	0.621528	0.571429	0.511555	0.292056
40	0.521058	0.485207	0.53125	0.600694	0.615385	0.537164	0.304954
41	0.494613	0.532544	0.40625	0.600694	0.626374	0.523423	0.304583
42	0.514202	0.473373	0.5	0.583333	0.648352	0.529669	0.304469
43	0.514202	0.502959	0.53125	0.59375	0.648352	0.53529	0.313366
44	0.53477	0.443787	0.5	0.572917	0.494505	0.529044	0.287498
45	0.476983	0.47929	0.40625	0.611111	0.549451	0.50406	0.285301
46	0.515181	0.443787	0.40625	0.586806	0.571429	0.521549	0.282862
47	0.50049	0.473373	0.59375	0.597222	0.516484	0.517801	0.294746
48	0.521058	0.455621	0.46875	0.625	0.593407	0.535915	0.310119
49	0.503428	0.52071	0.59375	0.625	0.593407	0.534041	0.321075
50	0.510284	0.508876	0.6875	0.638889	0.571429	0.540287	0.327647
51	0.527914	0.502959	0.46875	0.625	0.593407	0.545284	0.329934
52	0.511263	0.497041	0.34375	0.666667	0.626374	0.540912	0.331759
53	0.506366	0.538462	0.5625	0.631944	0.527473	0.534666	0.326069
54	0.506366	0.532544	0.40625	0.621528	0.626374	0.534666	0.322574
55	0.538688	0.491124	0.53125	0.635417	0.582418	0.553404	0.331277
56	0.502449	0.532544	0.625	0.621528	0.527473	0.530918	0.322077
57	0.496572	0.52071	0.59375	0.607639	0.582418	0.525921	0.305447
58	0.504407	0.47929	0.46875	0.638889	0.593407	0.530294	0.320243
59	0.521058	0.538462	0.46875	0.638889	0.626374	0.549032	0.336787
60	0.520078	0.556213	0.4375	0.628472	0.56044	0.544035	0.330202
61	0.513222	0.491124	0.5625	0.638889	0.56044	0.537164	0.323942
62	0.51714	0.414201	0.53125	0.590278	0.582418	0.523423	0.292111
63	0.51714	0.52071	0.5625	0.628472	0.582418	0.542161	0.321981
64	0.510284	0.461538	0.4375	0.631944	0.604396	0.530918	0.306914
65	0.525955	0.508876	0.5625	0.673611	0.516484	0.550906	0.334088
66	0.53379	0.556213	0.4375	0.635417	0.637363	0.558401	0.350664
67	0.535749	0.514793	0.53125	0.645833	0.626374	0.558401	0.34427
68	0.523996	0.526627	0.5	0.614583	0.604396	0.54466	0.323359
69	0.520078	0.538462	0.46875	0.625	0.549451	0.541537	0.314213
70	0.513222	0.485207	0.34375	0.635417	0.571429	0.532167	0.309137
71	0.528893	0.449704	0.53125	0.611111	0.549451	0.53654	0.299193
72	0.548482	0.497041	0.53125	0.670139	0.648352	0.570269	0.358968
73	0.520078	0.538462	0.53125	0.642361	0.582418	0.547783	0.33626
74	0.513222	0.544379	0.53125	0.638889	0.527473	0.540287	0.332333
75	0.521058	0.544379	0.5625	0.631944	0.549451	0.545909	0.331926
76	0.518119	0.491124	0.5625	0.631944	0.538462	0.537789	0.31566
77	0.514202	0.56213	0.5625	0.611111	0.571429	0.540912	0.325793
78	0.50049	0.491124	0.59375	0.65625	0.615385	0.535915	0.322621
79	0.528893	0.461538	0.59375	0.600694	0.593407	0.539663	0.314794
80	0.49951	0.455621	0.40625	0.631944	0.582418	0.521549	0.297882
81	0.489716	0.538462	0.625	0.659722	0.593407	0.534041	0.321655
82	0.481881	0.526627	0.4375	0.621528	0.648352	0.5203	0.305741
83	0.521058	0.467456	0.5625	0.663194	0.637363	0.548407	0.336024
84	0.546523	0.502959	0.4375	0.607639	0.56044	0.55153	0.318943
85	0.510284	0.550296	0.5625	0.631944	0.604396	0.542786	0.332407
86	0.497551	0.556213	0.5	0.628472	0.648352	0.535915	0.334477
87	0.506366	0.526627	0.4375	0.628472	0.615385	0.53529	0.324062
88	0.487757	0.585799	0.625	0.621528	0.637363	0.533417	0.326885
89	0.489716	0.52071	0.5625	0.635417	0.604396	0.527171	0.313634
90	0.513222	0.591716	0.53125	0.645833	0.637363	0.55278	0.351143
91	0.501469	0.532544	0.5	0.638889	0.648352	0.537789	0.321952
92	0.512243	0.514793	0.53125	0.652778	0.538462	0.539663	0.323747
93	0.525955	0.508876	0.40625	0.666667	0.582418	0.550281	0.332354
94	0.509305	0.52071	0.5	0.642361	0.538462	0.535915	0.319044
95	0.519099	0.526627	0.5625	0.614583	0.615385	0.54341	0.327829
96	0.525955	0.538462	0.625	0.604167	0.637363	0.549656	0.329937
97	0.518119	0.526627	0.46875	0.645833	0.637363	0.547783	0.342399
98	0.49951	0.491124	0.5625	0.65625	0.593407	0.533417	0.325245
99	0.522037	0.508876	0.4375	0.677083	0.604396	0.55153	0.342963
100	0.521058	0.514793	0.5	0.659722	0.582418	0.548407	0.328765
101	0.49951	0.502959	0.5	0.673611	0.527473	0.532792	0.31585
102	0.515181	0.514793	0.53125	0.618056	0.494505	0.532792	0.307901
103	0.538688	0.56213	0.46875	0.600694	0.505495	0.549032	0.321597
104	0.523996	0.526627	0.53125	0.673611	0.516484	0.550906	0.338187
105	0.528893	0.573964	0.53125	0.628472	0.571429	0.554029	0.342909
106	0.513222	0.52071	0.53125	0.673611	0.549451	0.545284	0.336521
107	0.510284	0.52071	0.5625	0.680556	0.582418	0.547158	0.341806
108	0.507346	0.502959	0.5625	0.642361	0.626374	0.539038	0.329173
