# Supplementary material for: Identifying Key MicroRNA Signatures for Neurodegenerative Diseases With Machine Learning Methods
Source: Front Genet. 2022 Apr 21;13:880997. doi: 10.3389/fgene.2022.880997 (PMC9068882; doi:10.3389/fgene.2022.880997)
Supplement: Supplementary file 2 [file Table3.XLSX]

## Sheet: Random forest
Number of features	Alzheimer’s disease (AD)	Dementia with Lewy Bodies (DLB)	Mild cognitive impairment (MCI)	Normal controls	Vascular Dementia (VaD)	Overall	MCC
1	0.401567	0.136095	0.1875	0.253472	0.142857	0.32792	0.032366
2	0.354554	0.224852	0.40625	0.357639	0.362637	0.342911	0.10969
3	0.5524	0.213018	0.3125	0.427083	0.296703	0.474703	0.168333
4	0.484819	0.236686	0.4375	0.420139	0.362637	0.439101	0.15841
5	0.439765	0.402367	0.5625	0.517361	0.516484	0.45659	0.229395
6	0.438786	0.455621	0.6875	0.597222	0.637363	0.485322	0.295197
7	0.471107	0.461538	0.6875	0.604167	0.648352	0.508432	0.316764
8	0.449559	0.568047	0.8125	0.659722	0.791209	0.526546	0.368094
9	0.449559	0.609467	0.75	0.694444	0.824176	0.537789	0.386352
10	0.479922	0.615385	0.875	0.732639	0.835165	0.56777	0.416001
11	0.531832	0.609467	0.78125	0.663194	0.769231	0.582136	0.399287
12	0.53379	0.591716	0.78125	0.701389	0.824176	0.591505	0.414525
13	0.541626	0.692308	0.75	0.704861	0.835165	0.607745	0.444609
14	0.553379	0.615385	0.78125	0.736111	0.835165	0.613367	0.444788
15	0.553379	0.674556	0.84375	0.722222	0.879121	0.620862	0.461034
16	0.549461	0.668639	0.78125	0.732639	0.879121	0.618364	0.457164
17	0.577865	0.668639	0.875	0.736111	0.912088	0.640849	0.482068
18	0.576885	0.686391	0.8125	0.746528	0.901099	0.642099	0.486177
19	0.5857	0.721893	0.875	0.770833	0.89011	0.656465	0.505247
20	0.597453	0.710059	0.84375	0.777778	0.923077	0.665209	0.517686
21	0.60333	0.745562	0.875	0.753472	0.901099	0.667708	0.514399
22	0.60431	0.739645	0.875	0.75	0.89011	0.666458	0.507481
23	0.601371	0.715976	0.84375	0.770833	0.89011	0.665209	0.50858
24	0.613124	0.733728	0.84375	0.767361	0.89011	0.673954	0.517261
25	0.599412	0.763314	0.875	0.805556	0.934066	0.678326	0.537025
26	0.606268	0.769231	0.875	0.78125	0.901099	0.677077	0.528837
27	0.61998	0.775148	0.875	0.763889	0.923077	0.684572	0.53527
28	0.626836	0.757396	0.84375	0.791667	0.912088	0.690818	0.540517
29	0.61998	0.739645	0.875	0.763889	0.901099	0.679575	0.522418
30	0.614104	0.798817	0.875	0.788194	0.945055	0.688944	0.547387
31	0.645446	0.822485	0.90625	0.795139	0.945055	0.713304	0.574831
32	0.63859	0.798817	0.875	0.770833	0.945055	0.701437	0.557955
33	0.656219	0.798817	0.875	0.774306	0.923077	0.712055	0.566258
34	0.63761	0.798817	0.84375	0.78125	0.89011	0.698938	0.552265
35	0.629775	0.804734	0.875	0.802083	0.912088	0.700187	0.558438
36	0.649363	0.786982	0.875	0.791667	0.934066	0.710181	0.568401
37	0.645446	0.804734	0.875	0.791667	0.912088	0.708307	0.565565
38	0.659158	0.810651	0.875	0.805556	0.934066	0.721424	0.584306
39	0.641528	0.792899	0.875	0.802083	0.956044	0.708932	0.571077
40	0.659158	0.804734	0.875	0.791667	0.934066	0.718301	0.576091
41	0.644466	0.786982	0.875	0.784722	0.934066	0.705809	0.559855
42	0.643487	0.828402	0.875	0.788194	0.912088	0.708932	0.568861
43	0.650343	0.822485	0.84375	0.788194	0.945055	0.713929	0.57363
44	0.658178	0.828402	0.875	0.802083	0.934066	0.722049	0.586618
45	0.656219	0.83432	0.90625	0.795139	0.923077	0.720175	0.582749
46	0.650343	0.804734	0.875	0.805556	0.912088	0.713929	0.573211
47	0.663075	0.863905	0.90625	0.819444	0.934066	0.732667	0.603797
48	0.675808	0.852071	0.9375	0.798611	0.945055	0.737039	0.606569
49	0.659158	0.828402	0.875	0.798611	0.956044	0.723298	0.587532
50	0.662096	0.828402	0.90625	0.802083	0.945055	0.725796	0.589612
51	0.677767	0.822485	0.90625	0.795139	0.934066	0.733292	0.594767
52	0.652302	0.852071	0.9375	0.791667	0.956044	0.721424	0.588606
53	0.680705	0.828402	0.9375	0.809028	0.945055	0.739538	0.607573
54	0.666993	0.840237	0.875	0.809028	0.945055	0.730793	0.596435
55	0.67287	0.857988	0.90625	0.791667	0.945055	0.733916	0.59959
56	0.666993	0.852071	0.90625	0.809028	0.923077	0.731418	0.597789
57	0.673849	0.840237	0.9375	0.815972	0.945055	0.737664	0.607231
58	0.676787	0.840237	0.90625	0.815972	0.945055	0.738913	0.606618
59	0.695397	0.863905	0.90625	0.819444	0.967033	0.755153	0.629033
60	0.682664	0.87574	0.96875	0.798611	0.934066	0.74391	0.615027
61	0.667973	0.863905	0.90625	0.822917	0.956044	0.737664	0.609121
62	0.687561	0.828402	0.96875	0.829861	0.978022	0.750156	0.623603
63	0.688541	0.83432	0.96875	0.809028	0.945055	0.745784	0.612995
64	0.696376	0.83432	0.96875	0.829861	0.945055	0.754528	0.628221
65	0.702253	0.846154	0.90625	0.819444	0.945055	0.756402	0.627078
66	0.684623	0.887574	0.90625	0.809028	0.912088	0.745784	0.615836
67	0.68952	0.828402	0.9375	0.829861	0.956044	0.749532	0.62107
68	0.688541	0.857988	0.9375	0.826389	0.945055	0.750781	0.624945
69	0.6905	0.881657	0.96875	0.84375	0.956044	0.758901	0.638618
70	0.684623	0.83432	0.90625	0.819444	0.956044	0.744535	0.612177
71	0.70715	0.852071	0.9375	0.819444	0.967033	0.762024	0.635407
72	0.704212	0.893491	0.90625	0.836806	0.945055	0.765771	0.645266
73	0.702253	0.87574	0.9375	0.815972	0.956044	0.76015	0.633152
74	0.713026	0.905325	0.9375	0.8125	0.956044	0.769519	0.647171
75	0.688541	0.887574	0.9375	0.826389	0.956044	0.754528	0.630155
76	0.711068	0.87574	0.96875	0.833333	0.934066	0.76827	0.645373
77	0.721841	0.899408	0.96875	0.833333	0.989011	0.780762	0.665908
78	0.718903	0.869822	0.96875	0.836806	0.967033	0.775141	0.655553
79	0.718903	0.869822	0.90625	0.826389	0.956044	0.771393	0.646033
80	0.721841	0.852071	0.9375	0.8125	0.923077	0.767645	0.63574
81	0.712047	0.887574	0.90625	0.833333	0.967033	0.770768	0.649777
82	0.712047	0.887574	0.96875	0.809028	0.967033	0.767645	0.645045
83	0.715965	0.863905	0.96875	0.847222	0.967033	0.774516	0.655939
84	0.722821	0.893491	0.9375	0.819444	0.967033	0.77639	0.65464
85	0.752204	0.87574	0.96875	0.8125	0.967033	0.79263	0.67131
86	0.733595	0.881657	0.96875	0.826389	0.967033	0.783885	0.664723
87	0.717924	0.87574	0.96875	0.829861	0.945055	0.772642	0.65014
88	0.739471	0.887574	0.9375	0.822917	0.934066	0.785134	0.663888
89	0.743389	0.840237	0.90625	0.826389	0.912088	0.781387	0.652373
90	0.730656	0.881657	0.9375	0.802083	0.956044	0.77639	0.650123
91	0.744368	0.857988	0.9375	0.826389	0.956044	0.787008	0.664469
92	0.725759	0.83432	0.9375	0.833333	0.967033	0.774516	0.648547
93	0.751224	0.846154	0.96875	0.819444	0.934066	0.788257	0.6613
94	0.749265	0.863905	0.96875	0.822917	0.967033	0.79138	0.671007
95	0.742409	0.857988	0.96875	0.822917	0.945055	0.785134	0.661109
96	0.739471	0.857988	0.96875	0.815972	0.956044	0.782636	0.657225
97	0.739471	0.863905	0.90625	0.822917	0.967033	0.783885	0.661058
98	0.748286	0.863905	0.9375	0.84375	0.956044	0.793254	0.675104
99	0.745348	0.869822	0.9375	0.815972	0.945055	0.786384	0.661368
100	0.727718	0.846154	0.9375	0.84375	0.956044	0.778264	0.65392
101	0.748286	0.852071	1	0.829861	0.945055	0.790131	0.66729
102	0.756121	0.828402	0.9375	0.822917	0.923077	0.788882	0.659571
103	0.737512	0.840237	0.96875	0.819444	0.956044	0.780137	0.652614
104	0.750245	0.83432	0.9375	0.826389	0.934066	0.787008	0.658966
105	0.72478	0.822485	0.9375	0.819444	0.923077	0.767645	0.634354
106	0.773751	0.846154	0.9375	0.822917	0.945055	0.803248	0.680763
107	0.756121	0.828402	0.9375	0.84375	0.934066	0.793254	0.669718
108	0.764936	0.804734	0.875	0.815972	0.945055	0.790756	0.65809

## Sheet: PART
Number of features	Alzheimer’s disease (AD)	Dementia with Lewy Bodies (DLB)	Mild cognitive impairment (MCI)	Normal controls	Vascular Dementia (VaD)	Overall	MCC
1	0.368266	0.242604	0.46875	0.25	0.065934	0.318551	0.069489
2	0.296768	0.213018	0.53125	0.350694	0.274725	0.301062	0.108526
3	0.574927	0.183432	0.25	0.385417	0.21978	0.472829	0.143102
4	0.537708	0.177515	0.3125	0.357639	0.307692	0.449719	0.127118
5	0.439765	0.272189	0.4375	0.416667	0.340659	0.412242	0.142351
6	0.432909	0.301775	0.4375	0.503472	0.450549	0.432854	0.192962
7	0.431929	0.307692	0.53125	0.53125	0.395604	0.436602	0.203192
8	0.420176	0.35503	0.59375	0.545139	0.505495	0.444097	0.225409
9	0.422135	0.39645	0.5	0.565972	0.571429	0.45534	0.245543
10	0.417238	0.366864	0.46875	0.559028	0.582418	0.447845	0.231445
11	0.432909	0.426036	0.59375	0.565972	0.483516	0.462211	0.251527
12	0.428012	0.426036	0.46875	0.583333	0.505495	0.460962	0.246591
13	0.436827	0.467456	0.5	0.576389	0.549451	0.472829	0.263599
14	0.453477	0.467456	0.5625	0.600694	0.494505	0.485946	0.279148
15	0.446621	0.384615	0.5	0.607639	0.593407	0.478451	0.269412
16	0.412341	0.390533	0.46875	0.614583	0.648352	0.460962	0.254259
17	0.394711	0.443787	0.59375	0.572917	0.582418	0.446596	0.237542
18	0.437806	0.485207	0.53125	0.583333	0.604396	0.480325	0.275963
19	0.445642	0.449704	0.53125	0.663194	0.615385	0.496565	0.299269
20	0.440744	0.532544	0.625	0.565972	0.582418	0.484697	0.283146
21	0.445642	0.455621	0.46875	0.631944	0.615385	0.490319	0.283864
22	0.485798	0.47929	0.53125	0.597222	0.593407	0.51218	0.306897
23	0.467189	0.455621	0.5625	0.579861	0.538462	0.492192	0.273258
24	0.443683	0.43787	0.46875	0.625	0.681319	0.489694	0.286177
25	0.455436	0.47929	0.53125	0.618056	0.571429	0.495315	0.288159
26	0.44858	0.532544	0.5625	0.621528	0.681319	0.50406	0.30672
27	0.456415	0.502959	0.5625	0.625	0.659341	0.505309	0.30749
28	0.431929	0.473373	0.5625	0.638889	0.549451	0.482823	0.278305
29	0.454456	0.568047	0.65625	0.59375	0.516484	0.499063	0.290388
30	0.471107	0.556213	0.46875	0.576389	0.593407	0.505934	0.304726
31	0.502449	0.502959	0.5625	0.59375	0.593407	0.525297	0.313573
32	0.485798	0.491124	0.59375	0.642361	0.659341	0.526546	0.321352
33	0.483839	0.526627	0.59375	0.59375	0.626374	0.518426	0.312843
34	0.493634	0.526627	0.625	0.597222	0.604396	0.524672	0.319679
35	0.480901	0.497041	0.46875	0.576389	0.637363	0.508432	0.29144
36	0.443683	0.526627	0.59375	0.631944	0.604396	0.498438	0.30149
37	0.495593	0.449704	0.59375	0.583333	0.615385	0.515303	0.296782
38	0.46621	0.455621	0.53125	0.607639	0.615385	0.500312	0.288476
39	0.481881	0.538462	0.625	0.614583	0.659341	0.524672	0.326066
40	0.478942	0.455621	0.5	0.628472	0.538462	0.507183	0.290314
41	0.472086	0.526627	0.5625	0.631944	0.538462	0.51218	0.303112
42	0.508325	0.550296	0.5625	0.631944	0.516484	0.53654	0.325163
43	0.453477	0.532544	0.5625	0.621528	0.648352	0.505309	0.299753
44	0.458374	0.532544	0.5625	0.65625	0.549451	0.509057	0.31067
45	0.462292	0.467456	0.59375	0.631944	0.593407	0.503435	0.294718
46	0.46621	0.550296	0.4375	0.645833	0.648352	0.517177	0.318379
47	0.476004	0.502959	0.5625	0.631944	0.538462	0.51218	0.295907
48	0.476983	0.526627	0.5625	0.6875	0.582418	0.527795	0.333438
49	0.479922	0.485207	0.59375	0.659722	0.527473	0.517801	0.30224
50	0.483839	0.497041	0.6875	0.680556	0.692308	0.53654	0.343819
51	0.481881	0.538462	0.59375	0.642361	0.571429	0.524047	0.319039
52	0.453477	0.544379	0.59375	0.631944	0.593407	0.505934	0.306071
53	0.454456	0.508876	0.625	0.65625	0.659341	0.511555	0.31453
54	0.488737	0.502959	0.5625	0.611111	0.615385	0.520924	0.309965
55	0.489716	0.508876	0.40625	0.638889	0.659341	0.526546	0.317444
56	0.490695	0.550296	0.65625	0.631944	0.582418	0.530918	0.328125
57	0.48286	0.473373	0.5	0.642361	0.615385	0.518426	0.308475
58	0.46523	0.514793	0.5625	0.638889	0.648352	0.514054	0.31658
59	0.496572	0.544379	0.46875	0.642361	0.67033	0.537164	0.33722
60	0.501469	0.473373	0.4375	0.638889	0.505495	0.522174	0.302917
61	0.476983	0.526627	0.53125	0.652778	0.549451	0.519051	0.308696
62	0.48286	0.461538	0.625	0.652778	0.67033	0.524672	0.321158
63	0.490695	0.538462	0.59375	0.697917	0.615385	0.542161	0.350267
64	0.467189	0.497041	0.59375	0.659722	0.692308	0.5203	0.319619
65	0.463271	0.497041	0.5	0.649306	0.615385	0.509681	0.309687
66	0.498531	0.508876	0.5	0.663194	0.582418	0.534041	0.327559
67	0.477963	0.508876	0.625	0.659722	0.571429	0.522174	0.317942
68	0.502449	0.538462	0.53125	0.670139	0.56044	0.540287	0.339216
69	0.495593	0.532544	0.5	0.670139	0.516484	0.532167	0.330532
70	0.476004	0.47929	0.65625	0.645833	0.637363	0.519675	0.314823
71	0.512243	0.514793	0.59375	0.652778	0.67033	0.548407	0.352404
72	0.498531	0.532544	0.5	0.611111	0.648352	0.530918	0.325128
73	0.486778	0.532544	0.53125	0.621528	0.593407	0.522798	0.318821
74	0.504407	0.556213	0.4375	0.670139	0.593407	0.54341	0.343246
75	0.495593	0.502959	0.46875	0.628472	0.582418	0.524672	0.307287
76	0.51714	0.538462	0.53125	0.649306	0.615385	0.549032	0.346693
77	0.497551	0.550296	0.53125	0.635417	0.571429	0.532792	0.325637
78	0.50049	0.550296	0.59375	0.670139	0.626374	0.545284	0.351884
79	0.49951	0.502959	0.625	0.638889	0.56044	0.530918	0.312626
80	0.487757	0.621302	0.4375	0.65625	0.604396	0.537789	0.342376
81	0.481881	0.52071	0.53125	0.638889	0.626374	0.523423	0.316562
82	0.49951	0.502959	0.53125	0.649306	0.571429	0.531543	0.318171
83	0.515181	0.568047	0.53125	0.638889	0.681319	0.55278	0.350376
84	0.486778	0.514793	0.34375	0.663194	0.549451	0.522174	0.315741
85	0.496572	0.502959	0.46875	0.663194	0.626374	0.534041	0.332238
86	0.506366	0.497041	0.53125	0.604167	0.615385	0.529669	0.31177
87	0.535749	0.508876	0.6875	0.645833	0.582418	0.558401	0.348278
88	0.489716	0.573964	0.5625	0.628472	0.67033	0.53529	0.33561
89	0.512243	0.568047	0.59375	0.645833	0.703297	0.554653	0.360326
90	0.518119	0.491124	0.5625	0.645833	0.714286	0.550281	0.346612
91	0.505387	0.52071	0.5	0.638889	0.648352	0.539038	0.334598
92	0.490695	0.514793	0.46875	0.652778	0.571429	0.526546	0.325521
93	0.522037	0.550296	0.5	0.638889	0.516484	0.545284	0.336039
94	0.496572	0.538462	0.4375	0.614583	0.615385	0.527795	0.314246
95	0.521058	0.550296	0.65625	0.677083	0.615385	0.560275	0.356453
96	0.516161	0.526627	0.65625	0.631944	0.714286	0.552155	0.348175
97	0.538688	0.538462	0.46875	0.645833	0.538462	0.556527	0.339953
98	0.514202	0.532544	0.5	0.670139	0.505495	0.54341	0.327126
99	0.507346	0.538462	0.4375	0.673611	0.615385	0.545284	0.337872
100	0.501469	0.526627	0.59375	0.666667	0.538462	0.537789	0.326142
101	0.504407	0.502959	0.4375	0.642361	0.615385	0.534041	0.317244
102	0.495593	0.508876	0.5625	0.670139	0.571429	0.534041	0.325805
103	0.492654	0.47929	0.5625	0.649306	0.648352	0.529669	0.317666
104	0.505387	0.550296	0.4375	0.649306	0.527473	0.535915	0.322309
105	0.508325	0.526627	0.40625	0.701389	0.450549	0.539663	0.327909
106	0.507346	0.52071	0.53125	0.677083	0.56044	0.542786	0.335141
107	0.542605	0.491124	0.5	0.684028	0.538462	0.561524	0.343686
108	0.525955	0.508876	0.5	0.666667	0.593407	0.55278	0.342914
