# Supplementary material for: Identifying Key MicroRNA Signatures for Neurodegenerative Diseases With Machine Learning Methods
Source: Front Genet. 2022 Apr 21;13:880997. doi: 10.3389/fgene.2022.880997 (PMC9068882; doi:10.3389/fgene.2022.880997)
Supplement: Supplementary file 3 [file Table4.XLSX]

## Sheet: mRMR_PART
hsa-miR-6088 <= 10.106466 AND
hsa-miR-520f-5 > 2.08537 AND
hsa-miR-6836-3 <= 8.682094 AND
hsa-miR-6811-5 > 1.878217 AND
hsa-miR-4667-5 > 6.192478 AND
hsa-miR-6823-5 > 1.88112 AND
hsa-miR-7851-3 > 5.182649 AND
hsa-miR-4667-5 <= 7.124424 AND
hsa-miR-6756-5 <= 8.771362: Normal control (NC) (134.0/1.0)
hsa-miR-6088 <= 9.951591 AND
hsa-miR-4327 > 7.859131 AND
hsa-miR-6861-5 > 6.57275 AND
hsa-miR-4485-5 <= 6.503714 AND
hsa-miR-3622a-3 > 4.50665 AND
hsa-miR-6875-5 <= 10.054624 AND
hsa-miR-7854-3 <= 4.87008: Alzheimer’s disease (AD) (70.0)
hsa-miR-6088 <= 9.951591 AND
hsa-miR-4327 > 7.859131 AND
hsa-miR-6861-5 > 6.57275 AND
hsa-miR-30d-5 <= 2.079411 AND
hsa-miR-128-1-5 > 6.99218 AND
hsa-miR-7851-3 <= 5.558004: Alzheimer’s disease (AD) (32.0)
hsa-miR-208a-5 > 5.874136 AND
hsa-miR-548f-3 <= 2.109715 AND
hsa-miR-4667-5 > 6.726139 AND
hsa-miR-6761-3 > 4.787966 AND
hsa-miR-520f-5 <= 1.884934: Vascular Dementia (VaD) (6.0)
hsa-miR-208a-5 > 5.874136 AND
hsa-miR-4667-5 > 6.726139 AND
hsa-miR-187-5 <= 9.580126 AND
hsa-miR-6836-3 > 8.109863 AND
hsa-miR-3917 <= 5.155939: Alzheimer’s disease (AD) (21.0/1.0)
hsa-miR-208a-5 > 5.874136 AND
hsa-miR-548f-3 <= 2.109715 AND
hsa-miR-4667-5 > 6.726139 AND
hsa-miR-3917 > 5.221513 AND
hsa-miR-4527 <= 1.893091 AND
hsa-miR-595 > 2.867596 AND
hsa-miR-937-5 > 7.771807 AND
hsa-miR-7851-3 <= 5.925263: Alzheimer’s disease (AD) (18.0/1.0)
hsa-miR-208a-5 > 5.874136 AND
hsa-miR-548f-3 <= 2.109715 AND
hsa-miR-4667-5 > 6.726139 AND
hsa-miR-3917 > 5.221513 AND
hsa-miR-6875-5 > 9.096912: Normal control (NC) (17.0)
hsa-miR-208a-5 > 5.874136 AND
hsa-miR-548f-3 <= 2.109715 AND
hsa-miR-4649-5 > 10.815979 AND
hsa-miR-3622a-3 <= 4.490721 AND
hsa-miR-6070 > 1.884256 AND
hsa-miR-663b <= 8.701776: Dementia with Lewy Bodies (DLB) (26.0)
hsa-miR-208a-5 > 5.874136 AND
hsa-miR-548f-3 <= 2.109715 AND
hsa-miR-519d-5 > 2.867596 AND
hsa-miR-4485-3 <= 2.01157 AND
hsa-miR-30d-5 <= 4.41246 AND
hsa-miR-8063 <= 8.445165: Alzheimer’s disease (AD) (19.0/1.0)
hsa-miR-208a-5 > 5.874136 AND
hsa-miR-548f-3 <= 2.109715 AND
hsa-miR-516a-5 > 2.217073 AND
hsa-miR-185-5 > 1.889314 AND
hsa-miR-1913 > 6.171594 AND
hsa-miR-6088 > 9.718417 AND
hsa-miR-6784-5 > 11.9278 AND
hsa-miR-3074-5 <= 2.910187 AND
hsa-miR-6756-5 > 7.915679 AND
hsa-miR-937-5 <= 8.490873 AND
hsa-miR-595 > 2.009977 AND
hsa-miR-3181 > 1.896217: Dementia with Lewy Bodies (DLB) (42.0)
hsa-miR-516a-5 > 3.700212 AND
hsa-miR-1254 <= 5.980512 AND
hsa-miR-197-5 > 7.213887 AND
hsa-miR-3162-3 > 4.339581 AND
hsa-miR-937-5 > 7.741675 AND
hsa-miR-1254 <= 5.736813: Normal control (NC) (131.0)
hsa-miR-520f-5 <= 1.894859 AND
hsa-miR-5698 <= 5.906218 AND
hsa-miR-3184-5 <= 7.277793: Vascular Dementia (VaD) (13.0/1.0)
hsa-miR-520f-5 <= 1.894859 AND
hsa-miR-5698 <= 5.906218 AND
hsa-miR-3689d <= 1.885526 AND
hsa-miR-3190-5 <= 1.883895: Alzheimer’s disease (AD) (4.0)
hsa-miR-520f-5 <= 1.894859 AND
hsa-miR-5698 <= 5.89933 AND
hsa-miR-3689d > 1.885526 AND
hsa-miR-646 <= 4.384395 AND
hsa-miR-200a-3 <= 1.882277 AND
hsa-miR-4463 <= 11.052732: Alzheimer’s disease (AD) (30.0)
hsa-miR-208a-5 > 5.874136 AND
hsa-miR-548f-3 <= 2.109715 AND
hsa-miR-6869-3 > 3.064018 AND
hsa-miR-6861-5 <= 7.332041 AND
hsa-miR-197-5 > 6.643464 AND
hsa-miR-8063 > 7.782195: Alzheimer’s disease (AD) (16.0/1.0)
hsa-miR-208a-5 > 5.874136 AND
hsa-miR-548f-3 <= 2.109715 AND
hsa-miR-6869-3 > 3.248405 AND
hsa-miR-197-5 > 6.78059 AND
hsa-miR-3074-5 <= 1.929009: Normal control (NC) (11.0)
hsa-miR-208a-5 > 5.874136 AND
hsa-miR-548f-3 <= 2.109715 AND
hsa-miR-4527 > 2.468298 AND
hsa-miR-6836-3 <= 8.451714: Normal control (NC) (9.0)
hsa-miR-208a-5 > 5.874136 AND
hsa-miR-548f-3 <= 2.109715 AND
hsa-miR-6088 > 10.208544 AND
hsa-miR-937-5 > 8.741452 AND
hsa-miR-30d-5 <= 2.951608 AND
hsa-miR-6070 <= 2.21625: Alzheimer’s disease (AD) (11.0)
hsa-miR-208a-5 > 5.874136 AND
hsa-miR-548f-3 <= 2.109715 AND
hsa-miR-6088 > 10.208544 AND
hsa-miR-4485-5 > 5.936721 AND
hsa-miR-7854-3 > 4.09454 AND
hsa-miR-1227-5 <= 9.697227: Alzheimer’s disease (AD) (4.0)
hsa-miR-208a-5 > 5.874136 AND
hsa-miR-548f-3 <= 2.109715 AND
hsa-miR-6088 > 10.208544 AND
hsa-miR-4485-5 > 5.936721 AND
hsa-miR-7854-3 <= 4.138069 AND
hsa-miR-646 > 1.894786 AND
hsa-miR-6794-5 > 7.961435 AND
hsa-miR-619-5 <= 7.175834: Dementia with Lewy Bodies (DLB) (39.0)
hsa-miR-208a-5 > 5.874136 AND
hsa-miR-548f-3 <= 2.109715 AND
hsa-miR-6088 > 10.208544 AND
hsa-miR-4649-5 <= 9.282854 AND
hsa-miR-7851-3 > 5.091221 AND
hsa-miR-520f-5 <= 2.032994 AND
hsa-miR-3122 <= 5.016545: Dementia with Lewy Bodies (DLB) (27.0)
hsa-miR-208a-5 > 5.874136 AND
hsa-miR-548f-3 <= 2.109715 AND
hsa-miR-6088 > 10.208544 AND
hsa-miR-937-5 > 8.657374 AND
hsa-miR-516a-5 <= 1.886118 AND
hsa-miR-520f-5 > 1.879557: Dementia with Lewy Bodies (DLB) (20.0)
hsa-miR-208a-5 > 5.874136 AND
hsa-miR-548f-3 <= 2.109715 AND
hsa-miR-128-1-5 > 8.089267 AND
hsa-miR-34c-3 > 2.498782 AND
hsa-miR-3917 > 4.696769: Dementia with Lewy Bodies (DLB) (11.0/1.0)
hsa-miR-208a-5 > 5.874136 AND
hsa-miR-548f-3 <= 2.109715 AND
hsa-miR-6088 > 10.259559 AND
hsa-miR-516a-5 > 2.693894 AND
hsa-miR-619-5 <= 7.04111: Alzheimer’s disease (AD) (12.0/1.0)
hsa-miR-208a-5 > 5.874136 AND
hsa-miR-548f-3 <= 2.109715 AND
hsa-miR-6088 > 10.259559 AND
hsa-miR-6840-3 <= 9.197198 AND
hsa-miR-6756-5 <= 8.443431 AND
hsa-miR-6722-3 <= 8.77205 AND
hsa-miR-33b-3 <= 2.602597 AND
hsa-miR-6875-5 <= 9.806289 AND
hsa-miR-1913 <= 6.947106 AND
hsa-miR-3162-3 <= 4.498627 AND
hsa-miR-33b-3 > 1.878237 AND
hsa-miR-646 > 1.878218 AND
hsa-miR-520h <= 2.541382 AND
hsa-miR-3184-5 > 7.486109 AND
hsa-miR-4485-5 <= 5.566581 AND
hsa-miR-4707-3 > 6.495094 AND
hsa-miR-4485-5 <= 5.412963 AND
hsa-miR-6823-5 > 2.178007 AND
hsa-miR-548f-3 <= 1.900821: Vascular Dementia (VaD) (200.0/1.0)
hsa-miR-6088 <= 9.951591 AND
hsa-miR-6861-5 > 6.57275 AND
hsa-miR-6722-3 > 8.025502 AND
hsa-miR-520h <= 3.791468 AND
hsa-miR-6836-3 <= 8.366117 AND
hsa-miR-6794-5 <= 8.554494: Normal control (NC) (18.0)
hsa-miR-520f-5 <= 1.894859 AND
hsa-miR-5698 <= 5.89933 AND
hsa-miR-3689d > 1.885526 AND
hsa-miR-3622a-3 <= 4.6009 AND
hsa-miR-6811-5 <= 1.903772 AND
hsa-miR-187-5 > 7.634477 AND
hsa-miR-3162-3 > 3.685416 AND
hsa-miR-937-5 <= 8.619707 AND
hsa-miR-187-5 <= 9.382699: Alzheimer’s disease (AD) (30.0)
hsa-miR-520f-5 <= 1.894859 AND
hsa-miR-5698 <= 5.89933 AND
hsa-miR-30d-5 > 3.314714: Normal control (NC) (23.0/1.0)
hsa-miR-520f-5 <= 1.894859 AND
hsa-miR-6756-5 <= 8.449996 AND
hsa-miR-4667-5 <= 6.719478 AND
hsa-miR-6761-3 <= 2.704748 AND
hsa-miR-1227-5 <= 9.737444: Normal control (NC) (8.0/1.0)
hsa-miR-520f-5 <= 1.894859 AND
hsa-miR-6756-5 <= 8.444397 AND
hsa-miR-4667-5 <= 6.719478 AND
hsa-miR-6869-3 <= 2.072281 AND
hsa-miR-4686 <= 1.883263 AND
hsa-miR-3689d > 1.978041 AND
hsa-miR-6875-5 > 8.785511: Alzheimer’s disease (AD) (25.0/1.0)
hsa-miR-520f-5 <= 1.894859 AND
hsa-miR-6756-5 <= 8.449996 AND
hsa-miR-4667-5 <= 6.719478 AND
hsa-miR-6869-3 <= 2.072281 AND
hsa-miR-4738-3 > 4.848068 AND
hsa-miR-4463 <= 11.108054 AND
hsa-miR-8063 > 6.966832 AND
hsa-miR-548f-3 <= 2.134467 AND
hsa-miR-1227-5 <= 9.721533: Alzheimer’s disease (AD) (19.0/1.0)
hsa-miR-520f-5 <= 1.894859 AND
hsa-miR-6756-5 <= 8.449996 AND
hsa-miR-4667-5 <= 6.719478 AND
hsa-miR-6869-3 <= 2.072281 AND
hsa-miR-4738-3 > 4.94845 AND
hsa-miR-34c-3 <= 2.951608: Dementia with Lewy Bodies (DLB) (9.0)
hsa-miR-520f-5 <= 1.894859 AND
hsa-miR-6756-5 <= 8.449996 AND
hsa-miR-4667-5 <= 6.719478 AND
hsa-miR-6869-3 <= 2.072281 AND
hsa-miR-7854-3 > 5.074516: Dementia with Lewy Bodies (DLB) (9.0/1.0)
hsa-miR-520f-5 <= 1.894859 AND
hsa-miR-6756-5 <= 8.449996 AND
hsa-miR-4667-5 <= 6.719478 AND
hsa-miR-6869-3 <= 2.072281 AND
hsa-miR-4527 > 2.349012 AND
hsa-miR-4757-5 <= 1.89239: Alzheimer’s disease (AD) (6.0/1.0)
hsa-miR-520f-5 <= 1.894859 AND
hsa-miR-6756-5 <= 8.449996 AND
hsa-miR-4667-5 <= 6.719478 AND
hsa-miR-6869-3 <= 2.072281 AND
hsa-miR-548f-3 <= 2.333133 AND
hsa-miR-4632-3 <= 4.170849 AND
hsa-miR-6840-3 <= 9.254 AND
hsa-miR-200a-3 <= 1.950496 AND
hsa-miR-3190-5 > 1.881812 AND
hsa-miR-7851-3 > 5.542895 AND
hsa-miR-6782-5 > 5.079896 AND
hsa-miR-3181 > 1.878684 AND
hsa-miR-4707-3 <= 6.815333: Vascular Dementia (VaD) (83.0/1.0)
hsa-miR-1227-5 <= 9.502603 AND
hsa-miR-4327 <= 9.176827 AND
hsa-miR-135a-3 > 7.994533: Dementia with Lewy Bodies (DLB) (13.0/1.0)
hsa-miR-1227-5 <= 9.502603 AND
hsa-miR-4485-3 > 3.932019 AND
hsa-miR-6840-3 > 8.033096: Alzheimer’s disease (AD) (8.0)
hsa-miR-1227-5 <= 9.502603 AND
hsa-miR-4485-3 <= 4.100662 AND
hsa-miR-6861-5 > 7.263524 AND
hsa-miR-6836-3 > 8.253865 AND
hsa-miR-6784-5 <= 12.776616: Alzheimer’s disease (AD) (15.0)
hsa-miR-1227-5 <= 9.502603 AND
hsa-miR-937-5 > 8.447193 AND
hsa-miR-185-5 <= 4.074366: Alzheimer’s disease (AD) (8.0)
hsa-miR-1227-5 <= 9.502603 AND
hsa-miR-4485-3 <= 4.100662 AND
hsa-miR-6806-5 > 6.143425 AND
hsa-miR-4667-5 <= 7.008019 AND
hsa-miR-34c-3 > 1.883849 AND
hsa-miR-6782-5 > 4.6994 AND
hsa-miR-4707-3 <= 7.479389 AND
hsa-miR-7854-3 <= 4.19049 AND
hsa-miR-595 > 1.912328 AND
hsa-miR-200a-3 <= 3.074748 AND
hsa-miR-4527 <= 1.891493: Vascular Dementia (VaD) (51.0)
hsa-miR-135a-3 > 7.641321 AND
hsa-miR-6840-3 <= 8.246085 AND
hsa-miR-4327 <= 8.698875 AND
hsa-miR-4632-3 > 3.899098: Alzheimer’s disease (AD) (13.0)
hsa-miR-7851-3 > 6.52832 AND
hsa-miR-4485-5 > 6.487708 AND
hsa-miR-5008-5 > 5.354957: Normal control (NC) (13.0)
hsa-miR-135a-3 > 7.641321 AND
hsa-miR-6840-3 <= 8.246085 AND
hsa-miR-1913 <= 6.093711 AND
hsa-miR-5008-5 > 5.349495 AND
hsa-miR-3122 <= 5.064314: Normal control (NC) (118.0/3.0)
hsa-miR-7851-3 > 6.52832 AND
hsa-miR-4485-5 <= 6.564879 AND
hsa-miR-548o-3 > 1.912019: Normal control (NC) (29.0/1.0)
hsa-miR-6088 <= 9.951591 AND
hsa-miR-6861-5 > 6.57275 AND
hsa-miR-6875-5 > 8.357621 AND
hsa-miR-6823-5 <= 3.999884 AND
hsa-miR-8063 <= 8.727525 AND
hsa-miR-520h <= 3.972917 AND
hsa-miR-6784-5 <= 12.794334 AND
hsa-miR-30d-5 > 3.851047: Alzheimer’s disease (AD) (21.0)
hsa-miR-520f-5 <= 1.894859 AND
hsa-miR-197-5 <= 6.759617 AND
hsa-miR-33b-3 > 1.879838 AND
hsa-miR-6070 <= 2.513609 AND
hsa-miR-4485-3 > 1.887693: Vascular Dementia (VaD) (34.0)
hsa-miR-7854-3 <= 2.579614 AND
hsa-miR-4327 > 8.743863 AND
hsa-miR-3184-5 <= 8.002268 AND
hsa-miR-6875-5 <= 9.3406: Alzheimer’s disease (AD) (11.0)
hsa-miR-7854-3 <= 2.579614 AND
hsa-miR-4327 > 8.743863 AND
hsa-miR-6784-5 <= 13.068623 AND
hsa-miR-6840-3 <= 8.605748 AND
hsa-miR-3181 > 1.931987 AND
hsa-miR-4738-3 <= 5.194109 AND
hsa-miR-4327 <= 9.088827: Normal control (NC) (49.0)
hsa-miR-520f-5 <= 1.894522 AND
hsa-miR-6840-3 <= 7.632517 AND
hsa-miR-1254 <= 6.650439 AND
hsa-miR-1913 > 6.212782 AND
hsa-miR-937-5 <= 8.280355 AND
hsa-miR-6088 <= 10.83434: Dementia with Lewy Bodies (DLB) (13.0)
hsa-miR-520f-5 <= 1.894522 AND
hsa-miR-6840-3 <= 7.626619 AND
hsa-miR-1254 <= 6.5387 AND
hsa-miR-200a-3 <= 1.934121 AND
hsa-miR-6088 <= 10.83434: Alzheimer’s disease (AD) (11.0/1.0)
hsa-miR-7851-3 > 6.52832 AND
hsa-miR-4632-3 <= 4.625841 AND
hsa-miR-619-5 <= 7.568211 AND
hsa-miR-595 > 3.558966 AND
hsa-miR-4327 > 8.787483 AND
hsa-miR-3074-5 > 1.895801 AND
hsa-miR-516a-5 > 1.878199: Normal control (NC) (19.0/1.0)
hsa-miR-6088 <= 9.898523 AND
hsa-miR-6861-5 > 6.621915 AND
hsa-miR-30d-5 > 1.887414 AND
hsa-miR-33b-3 <= 2.89201 AND
hsa-miR-3074-5 <= 1.892652 AND
hsa-miR-3162-3 > 2.396974: Alzheimer’s disease (AD) (13.0)
hsa-miR-520f-5 <= 1.894522 AND
hsa-miR-6840-3 <= 7.626619 AND
hsa-miR-1254 <= 6.5387 AND
hsa-miR-135a-3 > 7.205165: Normal control (NC) (11.0)
hsa-miR-7851-3 > 6.601349 AND
hsa-miR-4667-5 > 6.602008 AND
hsa-miR-595 <= 3.56635 AND
hsa-miR-3190-5 <= 2.136222 AND
hsa-miR-208a-5 <= 4.565134 AND
hsa-miR-6811-5 > 1.87882: Normal control (NC) (16.0)
hsa-miR-520f-5 <= 1.894522 AND
hsa-miR-6840-3 <= 7.574232 AND
hsa-miR-6088 > 10.797472 AND
hsa-miR-3181 <= 2.412426: Alzheimer’s disease (AD) (5.0)
hsa-miR-520f-5 <= 1.894522 AND
hsa-miR-6840-3 <= 7.673842 AND
hsa-miR-185-5 <= 2.955063: Mild cognitive impairment (MCI) (6.0/1.0)
hsa-miR-520f-5 <= 1.894522 AND
hsa-miR-937-5 > 8.807125 AND
hsa-miR-185-5 <= 4.570381: Normal control (NC) (9.0)
hsa-miR-520f-5 <= 1.894522 AND
hsa-miR-3689d <= 2.404406 AND
hsa-miR-4757-5 > 1.967708: Vascular Dementia (VaD) (18.0/1.0)
hsa-miR-6088 <= 9.935067 AND
hsa-miR-6861-5 > 6.621915 AND
hsa-miR-33b-3 <= 2.89201 AND
hsa-miR-647 > 1.878199 AND
hsa-miR-937-5 > 7.694954 AND
hsa-miR-520f-5 > 1.907463: Normal control (NC) (41.0)
hsa-miR-520f-5 <= 1.894522 AND
hsa-miR-208a-5 <= 4.896472 AND
hsa-miR-8063 > 7.209928 AND
hsa-miR-3162-3 > 3.376606: Alzheimer’s disease (AD) (22.0/2.0)
hsa-miR-520f-5 <= 1.894522 AND
hsa-miR-4527 > 2.272598 AND
hsa-miR-4632-3 > 3.765725: Alzheimer’s disease (AD) (10.0/1.0)
hsa-miR-520f-5 <= 1.894522 AND
hsa-miR-6866-3 <= 1.896272 AND
hsa-miR-4738-3 > 3.282508 AND
hsa-miR-4667-5 <= 6.464141 AND
hsa-miR-4327 <= 8.994198 AND
hsa-miR-516a-5 <= 2.631266: Alzheimer’s disease (AD) (16.0/1.0)
hsa-miR-520f-5 <= 1.894522 AND
hsa-miR-6840-3 > 9.352948 AND
hsa-miR-4485-3 <= 1.882134: Dementia with Lewy Bodies (DLB) (15.0)
hsa-miR-520f-5 <= 1.894522 AND
hsa-miR-3074-5 <= 1.883915 AND
hsa-miR-4485-3 <= 1.882661 AND
hsa-miR-6836-3 <= 8.293107 AND
hsa-miR-200a-3 <= 1.880443: Alzheimer’s disease (AD) (7.0)
hsa-miR-520f-5 <= 1.894522 AND
hsa-miR-6784-5 > 13.046797 AND
hsa-miR-8063 <= 7.831294 AND
hsa-miR-4472 <= 6.00726: Dementia with Lewy Bodies (DLB) (12.0)
hsa-miR-520f-5 <= 1.894522 AND
hsa-miR-3622a-3 > 4.568205 AND
hsa-miR-5698 > 8.046483 AND
hsa-miR-128-1-5 <= 7.865768: Vascular Dementia (VaD) (13.0/1.0)
hsa-miR-520f-5 <= 1.894522 AND
hsa-miR-3181 <= 1.878246 AND
hsa-miR-646 <= 2.530819 AND
hsa-miR-3689d > 3.927391: Alzheimer’s disease (AD) (8.0)
hsa-miR-520f-5 <= 1.894522 AND
hsa-miR-200a-3 > 3.057929 AND
hsa-miR-6088 <= 10.379805: Normal control (NC) (7.0)
hsa-miR-520f-5 <= 1.894522 AND
hsa-miR-200a-3 > 2.923343 AND
hsa-miR-208a-5 <= 6.566191: Dementia with Lewy Bodies (DLB) (11.0)
hsa-miR-520f-5 <= 1.894522 AND
hsa-miR-663b <= 6.714491 AND
hsa-miR-6088 > 10.5448: Dementia with Lewy Bodies (DLB) (6.0/1.0)
hsa-miR-520f-5 <= 1.894522 AND
hsa-miR-595 > 3.947076 AND
hsa-miR-1254 <= 5.922666 AND
hsa-miR-208a-5 > 5.938326: Vascular Dementia (VaD) (11.0)
hsa-miR-520f-5 <= 1.894522 AND
hsa-miR-595 > 3.947076 AND
hsa-miR-548o-3 > 1.89197: Vascular Dementia (VaD) (6.0/1.0)
hsa-miR-520f-5 <= 1.894522 AND
hsa-miR-595 > 3.947076 AND
hsa-miR-647 <= 1.878121 AND
hsa-miR-3184-5 <= 8.635694: Vascular Dementia (VaD) (4.0)
hsa-miR-520f-5 <= 1.894522 AND
hsa-miR-595 > 3.947076 AND
hsa-miR-34c-3 > 2.210444 AND
hsa-miR-4686 <= 3.051969 AND
hsa-miR-4485-3 > 1.878981 AND
hsa-miR-3122 <= 4.671974: Dementia with Lewy Bodies (DLB) (25.0)
hsa-miR-520f-5 <= 1.894522 AND
hsa-miR-6836-3 <= 9.214781 AND
hsa-miR-595 > 3.947076 AND
hsa-miR-619-5 > 5.133345 AND
hsa-miR-4632-3 > 3.639238 AND
hsa-miR-647 <= 3.782311: Alzheimer’s disease (AD) (23.0/2.0)
hsa-miR-520f-5 <= 1.894522 AND
hsa-miR-6836-3 <= 9.214781 AND
hsa-miR-4707-3 <= 6.33672 AND
hsa-miR-22-3 <= 1.998728: Dementia with Lewy Bodies (DLB) (8.0/1.0)
hsa-miR-520f-5 <= 1.894522 AND
hsa-miR-6836-3 <= 9.214781 AND
hsa-miR-4707-3 > 7.269949 AND
hsa-miR-6070 > 1.879618: Dementia with Lewy Bodies (DLB) (8.0)
hsa-miR-520f-5 <= 1.894522 AND
hsa-miR-6866-3 <= 1.908045 AND
hsa-miR-128-1-5 > 7.095186 AND
hsa-miR-4686 > 1.906007 AND
hsa-miR-3622b-3 > 1.885101: Normal control (NC) (12.0)
hsa-miR-520f-5 <= 1.894522 AND
hsa-miR-3158-3 <= 1.895555 AND
hsa-miR-3917 > 5.164518 AND
hsa-miR-6806-5 <= 6.146441: Normal control (NC) (10.0/1.0)
hsa-miR-520f-5 <= 1.894522 AND
hsa-miR-4707-3 > 7.239175 AND
hsa-miR-6088 > 10.34767: Alzheimer’s disease (AD) (6.0)
hsa-miR-520f-5 <= 1.894522 AND
hsa-miR-33b-3 <= 1.87846 AND
hsa-miR-619-5 <= 6.518466: Normal control (NC) (6.0)
hsa-miR-520f-5 <= 1.894522 AND
hsa-miR-3158-3 <= 1.895555 AND
hsa-miR-647 <= 2.184115: Alzheimer’s disease (AD) (15.0/2.0)
hsa-miR-208a-5 > 6.262741 AND
hsa-miR-595 <= 4.416772 AND
hsa-miR-548f-3 > 2.114976 AND
hsa-miR-6811-5 <= 1.913385 AND
hsa-miR-4463 > 10.690014: Dementia with Lewy Bodies (DLB) (37.0/1.0)
hsa-miR-520f-5 <= 1.894403 AND
hsa-miR-3158-3 <= 2.377865 AND
hsa-miR-1254 <= 6.211845: Vascular Dementia (VaD) (21.0)
hsa-miR-135a-3 > 7.677819 AND
hsa-miR-4527 > 2.287165 AND
hsa-miR-4485-3 <= 1.899026: Dementia with Lewy Bodies (DLB) (9.0)
hsa-miR-135a-3 > 7.677819 AND
hsa-miR-128-1-5 <= 7.73599 AND
hsa-miR-6840-3 > 9.198899 AND
hsa-miR-1254 <= 6.693571: Dementia with Lewy Bodies (DLB) (8.0)
hsa-miR-135a-3 > 7.678016 AND
hsa-miR-128-1-5 <= 7.73599 AND
hsa-miR-6088 <= 10.175557 AND
hsa-miR-6811-5 <= 1.931015: Alzheimer’s disease (AD) (12.0)
hsa-miR-7851-3 > 6.52832 AND
hsa-miR-4632-3 <= 4.625841 AND
hsa-miR-519d-5 <= 3.807462 AND
hsa-miR-3122 > 4.239499 AND
hsa-miR-3190-5 > 2.136222 AND
hsa-miR-1227-5 > 9.622623 AND
hsa-miR-6836-3 > 8.191529 AND
hsa-miR-595 <= 3.568222 AND
hsa-miR-33b-3 <= 3.256486: Dementia with Lewy Bodies (DLB) (58.0/1.0)
hsa-miR-135a-3 > 7.677819 AND
hsa-miR-128-1-5 <= 7.729227 AND
hsa-miR-6088 <= 10.19573 AND
hsa-miR-185-5 > 2.989567: Normal control (NC) (3.0)
hsa-miR-135a-3 > 7.677819 AND
hsa-miR-128-1-5 <= 7.729227 AND
hsa-miR-4327 > 8.952083 AND
hsa-miR-3181 <= 1.891946: Alzheimer’s disease (AD) (6.0/1.0)
hsa-miR-4472 > 6.304723 AND
hsa-miR-6840-3 <= 7.721216 AND
hsa-miR-1913 <= 6.181645: Normal control (NC) (29.0)
hsa-miR-7851-3 > 6.583719 AND
hsa-miR-4485-5 <= 6.647106 AND
hsa-miR-6869-3 <= 1.951844: Alzheimer’s disease (AD) (33.0)
hsa-miR-135a-3 > 7.677819 AND
hsa-miR-128-1-5 <= 7.729227 AND
hsa-miR-4327 <= 8.975234 AND
hsa-miR-937-5 > 8.639767 AND
hsa-miR-3622a-3 > 4.059349: Alzheimer’s disease (AD) (9.0)
hsa-miR-135a-3 > 7.677819 AND
hsa-miR-135a-3 > 8.10766 AND
hsa-miR-185-5 <= 4.20679: Normal control (NC) (13.0)
hsa-miR-6840-3 > 8.784803 AND
hsa-miR-4667-5 <= 5.915073: Alzheimer’s disease (AD) (11.0/1.0)
hsa-miR-6840-3 > 8.784803 AND
hsa-miR-520h > 1.878278 AND
hsa-miR-7851-3 > 5.87025 AND
hsa-miR-5698 <= 7.037096: Alzheimer’s disease (AD) (10.0/1.0)
hsa-miR-6840-3 > 8.784803 AND
hsa-miR-595 <= 1.99167 AND
hsa-miR-3917 <= 5.843006 AND
hsa-miR-1227-5 > 9.441608: Alzheimer’s disease (AD) (11.0)
hsa-miR-6840-3 > 8.784803 AND
hsa-miR-7851-3 > 5.87025 AND
hsa-miR-1254 > 6.152801 AND
hsa-miR-128-1-5 > 7.745188: Normal control (NC) (9.0)
hsa-miR-6840-3 > 8.784803 AND
hsa-miR-1254 > 6.155918 AND
hsa-miR-520h > 1.879456 AND
hsa-miR-3074-5 <= 2.874897 AND
hsa-miR-7851-3 <= 5.861617 AND
hsa-miR-3190-5 > 1.88184 AND
hsa-miR-3162-3 > 3.714532 AND
hsa-miR-3158-3 <= 3.668093 AND
hsa-miR-5698 <= 7.804378 AND
hsa-miR-6806-5 > 5.988886: Dementia with Lewy Bodies (DLB) (43.0)
hsa-miR-208a-5 > 6.262741 AND
hsa-miR-200a-3 > 1.897137 AND
hsa-miR-128-1-5 <= 7.746724 AND
hsa-miR-30d-5 <= 3.360737: Vascular Dementia (VaD) (35.0/1.0)
hsa-miR-520f-5 <= 1.894522 AND
hsa-miR-3622a-3 > 3.190941 AND
hsa-miR-4649-5 <= 9.211597 AND
hsa-miR-22-3 <= 1.980973: Dementia with Lewy Bodies (DLB) (8.0/1.0)
hsa-miR-520f-5 <= 1.894403 AND
hsa-miR-3622a-3 > 3.190941 AND
hsa-miR-4327 <= 9.280162 AND
hsa-miR-1227-5 <= 10.003918 AND
hsa-miR-3190-5 <= 3.345873 AND
hsa-miR-6861-5 <= 6.511755 AND
hsa-miR-3158-3 > 2.658179: Alzheimer’s disease (AD) (6.0)
hsa-miR-520f-5 <= 1.894403 AND
hsa-miR-3622a-3 <= 3.190941: Dementia with Lewy Bodies (DLB) (5.0)
hsa-miR-520f-5 <= 1.894403 AND
hsa-miR-1227-5 <= 10.003918 AND
hsa-miR-4327 > 9.176827 AND
hsa-miR-3622a-3 > 4.154925: Normal control (NC) (5.0)
hsa-miR-3184-5 > 8.899211 AND
hsa-miR-647 <= 1.883263 AND
hsa-miR-3122 > 4.210338 AND
hsa-miR-516a-5 > 1.88146 AND
hsa-miR-6722-3 <= 8.880643: Dementia with Lewy Bodies (DLB) (18.0)
hsa-miR-3184-5 > 8.899211 AND
hsa-miR-3122 <= 4.297038: Normal control (NC) (22.0/1.0)
hsa-miR-520f-5 <= 1.894403 AND
hsa-miR-1227-5 <= 10.003918 AND
hsa-miR-3190-5 > 3.345873: Dementia with Lewy Bodies (DLB) (6.0/1.0)
hsa-miR-520f-5 <= 1.894403 AND
hsa-miR-1227-5 > 10.003918: Normal control (NC) (4.0)
hsa-miR-520f-5 <= 1.894403 AND
hsa-miR-647 > 1.881686 AND
hsa-miR-548f-3 > 2.873476 AND
hsa-miR-520f-5 <= 1.892516: Dementia with Lewy Bodies (DLB) (3.0)
hsa-miR-520f-5 <= 1.894403 AND
hsa-miR-647 > 1.881686 AND
hsa-miR-6866-3 > 1.904142 AND
hsa-miR-5008-5 <= 5.792046 AND
hsa-miR-4632-3 <= 4.538548 AND
hsa-miR-135a-3 <= 7.835076 AND
hsa-miR-3190-5 <= 2.465656 AND
hsa-miR-6722-3 > 8.379854: Vascular Dementia (VaD) (35.0)
hsa-miR-3184-5 > 8.899211 AND
hsa-miR-4632-3 <= 3.827962 AND
hsa-miR-647 > 1.889152 AND
hsa-miR-4686 > 1.894145: Vascular Dementia (VaD) (39.0)
hsa-miR-4485-3 <= 1.878774 AND
hsa-miR-6811-5 > 2.216327 AND
hsa-miR-3158-3 <= 2.792016: Alzheimer’s disease (AD) (6.0/1.0)
hsa-miR-6806-5 > 6.423765 AND
hsa-miR-197-5 <= 6.824355 AND
hsa-miR-4757-5 <= 1.893047 AND
hsa-miR-187-5 <= 8.651693: Mild cognitive impairment (MCI) (11.0)
hsa-miR-6806-5 > 6.423765 AND
hsa-miR-4485-5 <= 6.307447 AND
hsa-miR-6070 <= 1.880424 AND
hsa-miR-646 > 1.878076 AND
hsa-miR-4472 <= 6.105467 AND
hsa-miR-3158-3 > 1.922697 AND
hsa-miR-6784-5 <= 12.851908 AND
hsa-miR-6861-5 > 6.656833 AND
hsa-miR-619-5 > 5.04964 AND
hsa-miR-208a-5 > 4.364775 AND
hsa-miR-6784-5 > 12.146233 AND
hsa-miR-8063 <= 8.859336 AND
hsa-miR-6875-5 <= 9.642777 AND
hsa-miR-3689d <= 4.333121 AND
hsa-miR-520h > 1.879474: Dementia with Lewy Bodies (DLB) (35.0/1.0)
hsa-miR-6806-5 > 6.423765 AND
hsa-miR-6869-3 <= 1.878208 AND
hsa-miR-6823-5 <= 5.247226 AND
hsa-miR-5698 <= 7.315086: Alzheimer’s disease (AD) (14.0/1.0)
hsa-miR-6806-5 > 6.423765 AND
hsa-miR-3162-3 <= 2.832898 AND
hsa-miR-4649-5 <= 9.941016: Mild cognitive impairment (MCI) (3.0)
hsa-miR-6806-5 > 6.423765 AND
hsa-miR-520f-5 > 2.941056 AND
hsa-miR-3190-5 <= 3.714987 AND
hsa-miR-4667-5 > 5.969876 AND
hsa-miR-3074-5 <= 4.368679 AND
hsa-miR-6836-3 > 8.758856: Alzheimer’s disease (AD) (24.0/1.0)
hsa-miR-6806-5 > 6.423765 AND
hsa-miR-6811-5 <= 1.88329 AND
hsa-miR-6088 > 10.097849 AND
hsa-miR-519d-5 > 1.878613 AND
hsa-miR-1227-5 > 9.705087 AND
hsa-miR-6866-3 > 1.909446 AND
hsa-miR-3184-5 <= 8.640742 AND
hsa-miR-6806-5 <= 7.271076 AND
hsa-miR-519d-5 > 1.988689: Dementia with Lewy Bodies (DLB) (42.0/1.0)
hsa-miR-6806-5 > 6.423765 AND
hsa-miR-6088 > 10.231259 AND
hsa-miR-3158-3 > 1.883287 AND
hsa-miR-200a-3 > 1.961296 AND
hsa-miR-3074-5 <= 2.566353: Dementia with Lewy Bodies (DLB) (12.0)
hsa-miR-6806-5 > 6.423765 AND
hsa-miR-6088 > 10.234482 AND
hsa-miR-3158-3 > 1.883287 AND
hsa-miR-6070 > 1.926149 AND
hsa-miR-5698 > 5.695879 AND
hsa-miR-6806-5 > 6.433994: Vascular Dementia (VaD) (33.0/1.0)
hsa-miR-6806-5 <= 5.781189 AND
hsa-miR-7854-3 > 4.738921 AND
hsa-miR-516a-5 <= 2.165664 AND
hsa-miR-6806-5 > 5.617843: Normal control (NC) (8.0)
hsa-miR-6806-5 <= 5.767603 AND
hsa-miR-7854-3 > 4.738921 AND
hsa-miR-4463 > 10.650105: Vascular Dementia (VaD) (8.0)
hsa-miR-6806-5 <= 5.767603 AND
hsa-miR-8063 > 7.905125 AND
hsa-miR-520f-5 <= 2.981866: Dementia with Lewy Bodies (DLB) (9.0)
hsa-miR-6806-5 <= 5.767603 AND
hsa-miR-8063 <= 8.301336 AND
hsa-miR-6784-5 > 12.608597 AND
hsa-miR-3917 > 5.333901 AND
hsa-miR-6756-5 > 8.378892 AND
hsa-miR-3190-5 <= 2.498572 AND
hsa-miR-6875-5 <= 9.924529: Normal control (NC) (26.0/1.0)
hsa-miR-135a-3 > 7.678016 AND
hsa-miR-128-1-5 <= 7.672512 AND
hsa-miR-6088 > 10.197372 AND
hsa-miR-595 > 1.941516 AND
hsa-miR-34c-3 <= 2.848168 AND
hsa-miR-6806-5 > 5.966614: Vascular Dementia (VaD) (29.0)
hsa-miR-135a-3 > 7.680129 AND
hsa-miR-4632-3 <= 3.462417 AND
hsa-miR-34c-3 <= 2.69562: Normal control (NC) (5.0)
hsa-miR-4757-5 > 3.78777 AND
hsa-miR-3184-5 > 8.336542 AND
hsa-miR-34c-3 <= 2.222036 AND
hsa-miR-4327 > 8.480617 AND
hsa-miR-3158-3 > 1.904791 AND
hsa-miR-6811-5 <= 1.953944: Normal control (NC) (18.0)
hsa-miR-516a-5 > 3.806474 AND
hsa-miR-6869-3 <= 1.90433 AND
hsa-miR-4485-3 > 1.903536: Dementia with Lewy Bodies (DLB) (10.0/1.0)
hsa-miR-516a-5 > 3.806474 AND
hsa-miR-595 <= 1.933596 AND
hsa-miR-6794-5 <= 8.608159 AND
hsa-miR-6784-5 <= 13.008252: Alzheimer’s disease (AD) (16.0)
hsa-miR-6806-5 > 6.423765 AND
hsa-miR-4649-5 <= 9.720152 AND
hsa-miR-663b > 7.63701 AND
hsa-miR-3158-3 > 2.478736: Normal control (NC) (9.0)
hsa-miR-6806-5 > 6.423765 AND
hsa-miR-4485-3 <= 1.892165 AND
hsa-miR-200a-3 <= 2.834856 AND
hsa-miR-33b-3 <= 1.882107: Alzheimer’s disease (AD) (19.0/1.0)
hsa-miR-6806-5 <= 5.767603 AND
hsa-miR-8063 <= 8.018027 AND
hsa-miR-6823-5 > 1.879348 AND
hsa-miR-6811-5 <= 2.077511 AND
hsa-miR-663b <= 8.360231 AND
hsa-miR-6756-5 > 8.112907 AND
hsa-miR-6761-3 > 4.192357: Alzheimer’s disease (AD) (31.0)
hsa-miR-6806-5 > 6.423765 AND
hsa-miR-185-5 <= 1.890485 AND
hsa-miR-3181 > 1.894298: Vascular Dementia (VaD) (8.0)
hsa-miR-937-5 > 7.884565 AND
hsa-miR-516a-5 > 3.806474 AND
hsa-miR-187-5 <= 8.022605 AND
hsa-miR-4463 > 10.717963: Normal control (NC) (5.0)
hsa-miR-937-5 > 7.884565 AND
hsa-miR-516a-5 > 3.806474 AND
hsa-miR-595 <= 3.470523 AND
hsa-miR-4707-3 <= 7.162863 AND
hsa-miR-520h > 1.885759: Vascular Dementia (VaD) (42.0/2.0)
hsa-miR-135a-3 > 7.680129 AND
hsa-miR-6811-5 > 1.884965 AND
hsa-miR-4707-3 <= 7.099178 AND
hsa-miR-4327 > 8.765789: Normal control (NC) (10.0)
hsa-miR-6806-5 > 6.423765 AND
hsa-miR-185-5 <= 1.895873 AND
hsa-miR-4649-5 <= 10.761132: Normal control (NC) (3.0)
hsa-miR-6806-5 > 6.423765 AND
hsa-miR-3158-3 <= 1.90182 AND
hsa-miR-22-3 <= 3.22959: Alzheimer’s disease (AD) (6.0)
hsa-miR-6806-5 > 6.423765 AND
hsa-miR-4649-5 > 9.531771 AND
hsa-miR-33b-3 <= 1.892757 AND
hsa-miR-4327 <= 8.471696: Dementia with Lewy Bodies (DLB) (11.0)
hsa-miR-937-5 > 7.884565 AND
hsa-miR-4485-3 <= 1.878413 AND
hsa-miR-6811-5 <= 2.123384 AND
hsa-miR-4738-3 > 4.555159 AND
hsa-miR-4463 <= 10.934523 AND
hsa-miR-1227-5 > 9.583506 AND
hsa-miR-6782-5 <= 6.250591 AND
hsa-miR-208a-5 > 4.559472: Dementia with Lewy Bodies (DLB) (47.0/1.0)
hsa-miR-937-5 > 7.884565 AND
hsa-miR-135a-3 > 7.677819 AND
hsa-miR-4632-3 <= 3.549771 AND
hsa-miR-4527 > 1.879336: Vascular Dementia (VaD) (6.0)
hsa-miR-135a-3 > 7.677819 AND
hsa-miR-1227-5 > 9.708359 AND
hsa-miR-135a-3 > 7.707437: Alzheimer’s disease (AD) (24.0/2.0)
hsa-miR-937-5 > 7.884565 AND
hsa-miR-6784-5 <= 13.000865 AND
hsa-miR-185-5 > 1.929717 AND
hsa-miR-6811-5 <= 1.878093 AND
hsa-miR-4463 > 10.65933 AND
hsa-miR-548o-3 <= 1.878073: Alzheimer’s disease (AD) (22.0/1.0)
hsa-miR-937-5 > 7.884565 AND
hsa-miR-6784-5 <= 13.000865 AND
hsa-miR-185-5 > 1.929717 AND
hsa-miR-6823-5 > 1.87882 AND
hsa-miR-937-5 <= 8.638352 AND
hsa-miR-22-3 > 1.891496 AND
hsa-miR-520h <= 2.892564 AND
hsa-miR-663b > 8.482643 AND
hsa-miR-548o-3 <= 2.504003 AND
hsa-miR-6875-5 <= 9.673977 AND
hsa-miR-4632-3 > 3.419981: Vascular Dementia (VaD) (22.0)
hsa-miR-937-5 > 7.884565 AND
hsa-miR-4757-5 > 3.78777 AND
hsa-miR-1227-5 > 9.447822 AND
hsa-miR-6869-3 <= 4.003084 AND
hsa-miR-646 > 1.881935 AND
hsa-miR-4472 > 4.970087 AND
hsa-miR-4667-5 > 6.133872: Dementia with Lewy Bodies (DLB) (25.0)
hsa-miR-937-5 > 7.884565 AND
hsa-miR-6784-5 <= 13.000865 AND
hsa-miR-185-5 > 1.928786 AND
hsa-miR-6823-5 > 1.87882 AND
hsa-miR-937-5 <= 8.638352 AND
hsa-miR-520f-5 > 1.894115 AND
hsa-miR-22-3 > 1.891496 AND
hsa-miR-520h <= 2.892564 AND
hsa-miR-6088 <= 10.868966 AND
hsa-miR-3162-3 > 3.403416 AND
hsa-miR-4667-5 <= 7.012585 AND
hsa-miR-3622b-3 > 2.003495 AND
hsa-miR-6782-5 <= 6.037533 AND
hsa-miR-34c-3 > 1.906303 AND
hsa-miR-5698 > 5.957771 AND
hsa-miR-6756-5 > 8.295264 AND
hsa-miR-4686 > 1.882278 AND
hsa-miR-520h > 1.878943 AND
hsa-miR-6869-3 <= 2.725813 AND
hsa-miR-6836-3 <= 9.049109 AND
hsa-miR-4527 > 1.878493 AND
hsa-miR-619-5 > 5.860236 AND
hsa-miR-4485-3 <= 2.889664: Mild cognitive impairment (MCI) (512.0)
hsa-miR-8063 <= 6.805708 AND
hsa-miR-6811-5 <= 1.900401 AND
hsa-miR-647 <= 2.207119 AND
hsa-miR-4686 <= 3.180813: Dementia with Lewy Bodies (DLB) (29.0)
hsa-miR-4527 > 2.36606 AND
hsa-miR-3689d > 4.27089 AND
hsa-miR-6756-5 > 8.436633: Normal control (NC) (13.0)
hsa-miR-5008-5 > 5.985408 AND
hsa-miR-619-5 <= 5.961565 AND
hsa-miR-34c-3 > 1.924775 AND
hsa-miR-1913 > 5.758219 AND
hsa-miR-6722-3 > 8.60815: Vascular Dementia (VaD) (39.0)
hsa-miR-520h > 2.892564 AND
hsa-miR-1254 > 6.576867 AND
hsa-miR-3184-5 <= 8.158497: Vascular Dementia (VaD) (15.0/1.0)
hsa-miR-4463 > 11.031718 AND
hsa-miR-3190-5 <= 1.88246 AND
hsa-miR-647 > 2.104145: Mild cognitive impairment (MCI) (7.0)
hsa-miR-4463 > 11.031718 AND
hsa-miR-3074-5 > 1.878733 AND
hsa-miR-3122 <= 4.520794 AND
hsa-miR-22-3 <= 6.09192 AND
hsa-miR-619-5 <= 7.317138: Alzheimer’s disease (AD) (22.0)
hsa-miR-4463 > 11.031718 AND
hsa-miR-3074-5 > 1.878733 AND
hsa-miR-4485-3 <= 1.882688 AND
hsa-miR-663b > 6.793294: Alzheimer’s disease (AD) (9.0/1.0)
hsa-miR-4463 > 11.031718 AND
hsa-miR-4527 > 1.878616 AND
hsa-miR-6823-5 > 1.893519 AND
hsa-miR-135a-3 > 7.027472: Vascular Dementia (VaD) (27.0/1.0)
hsa-miR-937-5 <= 7.890325 AND
hsa-miR-3622a-3 <= 3.391911 AND
hsa-miR-3181 <= 3.195758 AND
hsa-miR-6866-3 <= 3.046367: Alzheimer’s disease (AD) (9.0)
hsa-miR-937-5 <= 7.890325 AND
hsa-miR-6722-3 > 8.976949: Alzheimer’s disease (AD) (7.0)
hsa-miR-937-5 <= 7.890325 AND
hsa-miR-4738-3 <= 3.888634 AND
hsa-miR-6722-3 > 8.670224: Mild cognitive impairment (MCI) (5.0)
hsa-miR-937-5 <= 7.890325 AND
hsa-miR-33b-3 > 2.504003 AND
hsa-miR-3122 <= 4.143087 AND
hsa-miR-4527 > 1.913385: Normal control (NC) (6.0)
hsa-miR-937-5 <= 7.890325 AND
hsa-miR-3074-5 > 3.314174 AND
hsa-miR-520f-5 > 2.20687: Normal control (NC) (7.0)
hsa-miR-937-5 <= 7.890325 AND
hsa-miR-33b-3 > 2.533172 AND
hsa-miR-3074-5 <= 2.520521 AND
hsa-miR-185-5 <= 3.727436: Vascular Dementia (VaD) (27.0/2.0)
hsa-miR-937-5 <= 7.890325 AND
hsa-miR-6761-3 <= 2.74667 AND
hsa-miR-3181 <= 2.496308: Alzheimer’s disease (AD) (2.0)
hsa-miR-937-5 <= 7.890325 AND
hsa-miR-6761-3 > 3.110792 AND
hsa-miR-3622a-3 > 3.529527 AND
hsa-miR-595 > 2.30448 AND
hsa-miR-187-5 > 8.862934 AND
hsa-miR-6869-3 <= 1.984725: Vascular Dementia (VaD) (8.0)
hsa-miR-937-5 <= 7.890325 AND
hsa-miR-6761-3 > 3.110792 AND
hsa-miR-3622a-3 <= 3.529527: Normal control (NC) (4.0/1.0)
hsa-miR-937-5 <= 7.890325 AND
hsa-miR-6761-3 > 2.74667 AND
hsa-miR-595 > 2.30448 AND
hsa-miR-6784-5 <= 12.247149 AND
hsa-miR-520f-5 > 1.90479: Alzheimer’s disease (AD) (3.0)
hsa-miR-937-5 <= 7.890325 AND
hsa-miR-6761-3 > 2.74667 AND
hsa-miR-595 > 2.30448 AND
hsa-miR-3181 <= 1.878788 AND
hsa-miR-1254 <= 6.146237: Alzheimer’s disease (AD) (7.0)
hsa-miR-937-5 <= 7.890325 AND
hsa-miR-6761-3 > 2.74667 AND
hsa-miR-595 > 2.30448 AND
hsa-miR-4649-5 > 9.284874 AND
hsa-miR-6088 <= 10.794781 AND
hsa-miR-3122 <= 4.923757 AND
hsa-miR-7851-3 <= 6.210636: Dementia with Lewy Bodies (DLB) (48.0/1.0)
hsa-miR-520h > 2.892564 AND
hsa-miR-6784-5 > 12.795209 AND
hsa-miR-4485-3 <= 2.362266: Alzheimer’s disease (AD) (9.0)
hsa-miR-6806-5 > 6.423765 AND
hsa-miR-4485-3 > 1.882887 AND
hsa-miR-8063 > 7.378157 AND
hsa-miR-6784-5 > 12.289952 AND
hsa-miR-4738-3 > 4.257721 AND
hsa-miR-3917 <= 5.679421: Vascular Dementia (VaD) (13.0)
hsa-miR-3622b-3 <= 1.883337 AND
hsa-miR-6782-5 > 6.353545 AND
hsa-miR-3184-5 > 8.417908: Mild cognitive impairment (MCI) (6.0)
hsa-miR-3622b-3 <= 1.883337 AND
hsa-miR-4472 > 6.186595 AND
hsa-miR-4527 > 1.883748: Normal control (NC) (4.0)
hsa-miR-3622b-3 <= 1.883337 AND
hsa-miR-3689d > 4.38256 AND
hsa-miR-4738-3 > 4.860593: Vascular Dementia (VaD) (12.0)
hsa-miR-3622b-3 <= 1.883337 AND
hsa-miR-30d-5 <= 4.647193 AND
hsa-miR-619-5 <= 5.94081: Alzheimer’s disease (AD) (21.0/1.0)
hsa-miR-6784-5 > 13.000865 AND
hsa-miR-4757-5 > 2.162414 AND
hsa-miR-6836-3 <= 8.646216 AND
hsa-miR-200a-3 > 1.882493: Normal control (NC) (9.0)
hsa-miR-6784-5 > 13.000865 AND
hsa-miR-520f-5 > 2.778135 AND
hsa-miR-3917 <= 5.581673 AND
hsa-miR-6811-5 > 1.879011: Dementia with Lewy Bodies (DLB) (9.0)
hsa-miR-6784-5 > 13.004941 AND
hsa-miR-6070 > 1.903129: Alzheimer’s disease (AD) (10.0/1.0)
hsa-miR-3622b-3 <= 1.883333 AND
hsa-miR-3622b-3 > 1.879963 AND
hsa-miR-4667-5 > 6.308974: Alzheimer’s disease (AD) (10.0/1.0)
hsa-miR-5008-5 > 5.989742 AND
hsa-miR-4707-3 > 7.102493 AND
hsa-miR-34c-3 > 2.273614: Normal control (NC) (6.0)
hsa-miR-5008-5 > 5.996156 AND
hsa-miR-6761-3 > 3.981566 AND
hsa-miR-520h > 1.887422 AND
hsa-miR-3622b-3 > 1.945172: Dementia with Lewy Bodies (DLB) (19.0)
hsa-miR-7854-3 > 4.836574 AND
hsa-miR-6722-3 > 8.383237 AND
hsa-miR-663b > 7.100583 AND
hsa-miR-3158-3 > 1.986575 AND
hsa-miR-3181 > 1.879268: Mild cognitive impairment (MCI) (85.0/1.0)
hsa-miR-5008-5 <= 4.63559 AND
hsa-miR-208a-5 <= 6.062115: Mild cognitive impairment (MCI) (33.0)
hsa-miR-646 <= 3.171479 AND
hsa-miR-4485-3 <= 1.878461 AND
hsa-miR-6811-5 <= 2.123384 AND
hsa-miR-4472 > 5.485798: Alzheimer’s disease (AD) (14.0)
hsa-miR-646 <= 3.171479 AND
hsa-miR-3162-3 > 4.79817 AND
hsa-miR-4667-5 <= 6.79807 AND
hsa-miR-3162-3 <= 5.132705 AND
hsa-miR-6875-5 > 8.852997 AND
hsa-miR-6761-3 > 3.151303: Mild cognitive impairment (MCI) (73.0)
hsa-miR-34c-3 > 1.951693 AND
hsa-miR-3184-5 > 8.858901 AND
hsa-miR-6784-5 <= 12.87924 AND
hsa-miR-22-3 > 1.900574 AND
hsa-miR-6840-3 <= 7.892364 AND
hsa-miR-6088 <= 10.771683: Normal control (NC) (10.0)
hsa-miR-34c-3 > 1.951693 AND
hsa-miR-3184-5 > 8.858901 AND
hsa-miR-6761-3 > 4.53116 AND
hsa-miR-6811-5 > 1.8786: Vascular Dementia (VaD) (6.0)
hsa-miR-34c-3 > 1.951693 AND
hsa-miR-3184-5 > 8.858901 AND
hsa-miR-3622a-3 <= 4.341906 AND
hsa-miR-937-5 <= 8.352964: Alzheimer’s disease (AD) (13.0/1.0)
hsa-miR-34c-3 > 1.951693 AND
hsa-miR-4649-5 > 9.174512 AND
hsa-miR-4327 <= 8.501819 AND
hsa-miR-6861-5 <= 7.285824 AND
hsa-miR-937-5 <= 8.238057 AND
hsa-miR-6088 > 10.401258: Vascular Dementia (VaD) (14.0)
hsa-miR-34c-3 > 1.951693 AND
hsa-miR-3622b-3 <= 1.880086 AND
hsa-miR-6070 > 1.878765: Dementia with Lewy Bodies (DLB) (17.0/1.0)
hsa-miR-34c-3 > 1.951693 AND
hsa-miR-3074-5 > 2.94431 AND
hsa-miR-4649-5 <= 9.165823 AND
hsa-miR-185-5 > 2.729898: Normal control (NC) (10.0)
hsa-miR-34c-3 > 1.951693 AND
hsa-miR-5698 > 6.137381 AND
hsa-miR-3122 <= 4.551024 AND
hsa-miR-3162-3 > 4.832215 AND
hsa-miR-520f-5 <= 2.920483: Vascular Dementia (VaD) (4.0)
hsa-miR-34c-3 > 1.951693 AND
hsa-miR-5698 > 6.137381 AND
hsa-miR-3122 <= 4.551024 AND
hsa-miR-6784-5 > 12.961686 AND
hsa-miR-6840-3 <= 7.847335: Mild cognitive impairment (MCI) (26.0)
hsa-miR-6869-3 > 3.869455 AND
hsa-miR-4649-5 > 9.328278 AND
hsa-miR-3917 <= 6.224574: Alzheimer’s disease (AD) (14.0/1.0)
hsa-miR-4327 <= 8.501819 AND
hsa-miR-6756-5 > 8.677179 AND
hsa-miR-1227-5 > 9.560962: Normal control (NC) (6.0)
hsa-miR-4327 <= 8.501819 AND
hsa-miR-6806-5 <= 6.105765 AND
hsa-miR-6840-3 <= 8.712858: Alzheimer’s disease (AD) (11.0/1.0)
hsa-miR-4327 <= 8.501819 AND
hsa-miR-6806-5 > 6.105765 AND
hsa-miR-30d-5 <= 5.611349 AND
hsa-miR-3689d <= 4.842357 AND
hsa-miR-33b-3 <= 2.188116: Dementia with Lewy Bodies (DLB) (25.0)
hsa-miR-6861-5 > 7.521647 AND
hsa-miR-4463 > 10.551711 AND
hsa-miR-6869-3 > 1.88096 AND
hsa-miR-3158-3 <= 3.534148: Normal control (NC) (13.0/1.0)
hsa-miR-6088 <= 10.109486 AND
hsa-miR-646 > 1.954838: Mild cognitive impairment (MCI) (13.0/1.0)
hsa-miR-34c-3 > 1.939025 AND
hsa-miR-520h > 1.892962 AND
hsa-miR-4327 <= 9.029691 AND
hsa-miR-33b-3 <= 1.881541 AND
hsa-miR-520f-5 > 1.898002 AND
hsa-miR-663b > 7.300103: Dementia with Lewy Bodies (DLB) (25.0/1.0)
hsa-miR-34c-3 > 1.939025 AND
hsa-miR-4485-5 <= 4.786734 AND
hsa-miR-4327 <= 9.039455 AND
hsa-miR-22-3 > 1.895555 AND
hsa-miR-200a-3 <= 2.09837 AND
hsa-miR-6088 <= 10.955187: Mild cognitive impairment (MCI) (48.0)
hsa-miR-6088 <= 10.117293 AND
hsa-miR-6088 <= 10.109486: Alzheimer’s disease (AD) (11.0)
hsa-miR-6875-5 > 10.06862 AND
hsa-miR-6070 <= 1.881372 AND
hsa-miR-200a-3 <= 1.893572: Vascular Dementia (VaD) (10.0)
hsa-miR-6875-5 > 10.06743 AND
hsa-miR-6811-5 > 1.879893: Normal control (NC) (9.0)
hsa-miR-4327 > 9.152335 AND
hsa-miR-208a-5 > 5.475035 AND
hsa-miR-4649-5 > 9.056889: Dementia with Lewy Bodies (DLB) (12.0)
hsa-miR-4463 <= 10.675724 AND
hsa-miR-4472 <= 5.040978 AND
hsa-miR-30d-5 <= 4.672415: Alzheimer’s disease (AD) (5.0)
hsa-miR-6866-3 > 3.621744 AND
hsa-miR-6869-3 > 1.878975 AND
hsa-miR-3074-5 > 1.892429 AND
hsa-miR-6088 <= 10.799018: Dementia with Lewy Bodies (DLB) (13.0/1.0)
hsa-miR-4463 <= 10.675724 AND
hsa-miR-4485-5 > 6.336944 AND
hsa-miR-3181 > 2.068254: Mild cognitive impairment (MCI) (6.0)
hsa-miR-4463 <= 10.675724 AND
hsa-miR-6811-5 > 1.902019 AND
hsa-miR-4686 > 2.025383 AND
hsa-miR-6869-3 > 1.878173: Normal control (NC) (9.0/1.0)
hsa-miR-4463 <= 10.675724 AND
hsa-miR-185-5 <= 2.496686 AND
hsa-miR-22-3 > 1.94278 AND
hsa-miR-3190-5 <= 3.34905 AND
hsa-miR-7854-3 > 3.299468 AND
hsa-miR-4327 <= 9.006879 AND
hsa-miR-5008-5 <= 6.269374: Dementia with Lewy Bodies (DLB) (29.0/1.0)
hsa-miR-4463 <= 10.675724 AND
hsa-miR-128-1-5 <= 7.637146 AND
hsa-miR-6836-3 > 8.142185 AND
hsa-miR-4327 <= 9.142195 AND
hsa-miR-4632-3 > 3.791165 AND
hsa-miR-6088 > 10.301394 AND
hsa-miR-197-5 > 7.552259: Vascular Dementia (VaD) (27.0)
hsa-miR-4463 <= 10.675724 AND
hsa-miR-135a-3 > 7.236576 AND
hsa-miR-135a-3 <= 7.396076: Vascular Dementia (VaD) (11.0)
hsa-miR-4463 <= 10.673858 AND
hsa-miR-6088 > 10.301394 AND
hsa-miR-3917 > 5.359147 AND
hsa-miR-1254 > 5.926874 AND
hsa-miR-4649-5 > 9.169884: Alzheimer’s disease (AD) (18.0)
hsa-miR-3122 <= 4.552585 AND
hsa-miR-6070 <= 1.897977 AND
hsa-miR-6784-5 <= 12.976499 AND
hsa-miR-187-5 <= 8.726645 AND
hsa-miR-3689d <= 2.838596 AND
hsa-miR-520f-5 > 2.909383: Alzheimer’s disease (AD) (4.0)
hsa-miR-3122 <= 4.552585 AND
hsa-miR-6070 <= 1.897977 AND
hsa-miR-6784-5 <= 12.976499 AND
hsa-miR-6784-5 > 12.219673 AND
hsa-miR-187-5 <= 8.726645 AND
hsa-miR-6088 > 10.279287 AND
hsa-miR-3162-3 > 3.792001 AND
hsa-miR-6836-3 > 7.748635 AND
hsa-miR-4472 <= 6.269332 AND
hsa-miR-6811-5 <= 1.943584 AND
hsa-miR-4463 > 10.616723 AND
hsa-miR-4485-3 <= 2.865071 AND
hsa-miR-516a-5 > 1.878352: Mild cognitive impairment (MCI) (79.0)
hsa-miR-520h > 1.927981 AND
hsa-miR-4327 > 9.003723 AND
hsa-miR-619-5 <= 5.673132 AND
hsa-miR-34c-3 <= 2.797828: Vascular Dementia (VaD) (8.0)
hsa-miR-520h > 1.927981 AND
hsa-miR-4327 > 9.003723 AND
hsa-miR-4527 > 1.878493 AND
hsa-miR-197-5 > 7.251277: Normal control (NC) (14.0/1.0)
hsa-miR-520h > 1.927981 AND
hsa-miR-200a-3 > 1.978807 AND
hsa-miR-3689d <= 4.237018 AND
hsa-miR-6806-5 > 5.853421: Dementia with Lewy Bodies (DLB) (21.0/1.0)
hsa-miR-520h > 1.928139 AND
hsa-miR-200a-3 > 1.985547 AND
hsa-miR-7851-3 > 5.485168: Normal control (NC) (11.0)
hsa-miR-520h > 1.928139 AND
hsa-miR-4707-3 > 7.01908 AND
hsa-miR-128-1-5 > 7.334072 AND
hsa-miR-1227-5 > 9.645351 AND
hsa-miR-3184-5 > 7.952807: Dementia with Lewy Bodies (DLB) (14.0)
hsa-miR-520h > 1.928139 AND
hsa-miR-4707-3 > 7.034659 AND
hsa-miR-4667-5 <= 6.737074: Vascular Dementia (VaD) (7.0)
hsa-miR-520h > 1.928139 AND
hsa-miR-4707-3 <= 7.053655 AND
hsa-miR-33b-3 <= 1.886615 AND
hsa-miR-3917 <= 5.729958: Vascular Dementia (VaD) (4.0/1.0)
hsa-miR-520h > 1.928139 AND
hsa-miR-4707-3 <= 7.053655 AND
hsa-miR-33b-3 <= 1.885077: Normal control (NC) (4.0)
hsa-miR-520h > 1.928139 AND
hsa-miR-4707-3 <= 7.053655 AND
hsa-miR-4485-3 > 1.878827 AND
hsa-miR-1913 > 5.741996 AND
hsa-miR-4649-5 <= 9.177328 AND
hsa-miR-197-5 <= 7.675011: Dementia with Lewy Bodies (DLB) (4.0)
hsa-miR-520h > 1.928139 AND
hsa-miR-4707-3 <= 7.053655 AND
hsa-miR-4485-3 > 1.878827 AND
hsa-miR-4463 > 11.017825 AND
hsa-miR-185-5 <= 3.661188: Dementia with Lewy Bodies (DLB) (4.0)
hsa-miR-520h > 1.928139 AND
hsa-miR-4707-3 <= 7.053655 AND
hsa-miR-4485-3 > 1.878827 AND
hsa-miR-1913 > 5.741996 AND
hsa-miR-6811-5 > 1.878507 AND
hsa-miR-185-5 <= 3.533328 AND
hsa-miR-5008-5 > 4.755977 AND
hsa-miR-128-1-5 > 7.340399: Mild cognitive impairment (MCI) (68.0/1.0)
hsa-miR-3122 <= 4.550507 AND
hsa-miR-619-5 <= 6.375706 AND
hsa-miR-4649-5 > 9.132501 AND
hsa-miR-34c-3 > 1.898956 AND
hsa-miR-6861-5 > 6.811487 AND
hsa-miR-6875-5 <= 9.845195 AND
hsa-miR-6088 <= 10.923515: Mild cognitive impairment (MCI) (20.0/1.0)
hsa-miR-520f-5 > 4.089047 AND
hsa-miR-4485-3 > 1.967241: Mild cognitive impairment (MCI) (7.0)
hsa-miR-3122 <= 4.550507 AND
hsa-miR-7851-3 <= 6.212997 AND
hsa-miR-208a-5 <= 4.544491: Normal control (NC) (6.0)
hsa-miR-595 <= 1.898403 AND
hsa-miR-4649-5 > 9.877649: Dementia with Lewy Bodies (DLB) (6.0)
hsa-miR-595 > 1.898403 AND
hsa-miR-3122 <= 4.550507 AND
hsa-miR-4463 <= 10.995791 AND
hsa-miR-4485-3 <= 2.180498 AND
hsa-miR-197-5 <= 7.58794 AND
hsa-miR-619-5 <= 7.592316: Dementia with Lewy Bodies (DLB) (28.0)
hsa-miR-595 <= 1.898403: Normal control (NC) (5.0)
hsa-miR-1227-5 <= 9.757298 AND
hsa-miR-185-5 <= 3.823043 AND
hsa-miR-30d-5 > 4.272408 AND
hsa-miR-1227-5 <= 9.649575: Alzheimer’s disease (AD) (5.0/1.0)
hsa-miR-1227-5 <= 9.757298 AND
hsa-miR-30d-5 <= 4.304613 AND
hsa-miR-520h <= 2.165451 AND
hsa-miR-6840-3 > 7.656341 AND
hsa-miR-3917 <= 5.867976 AND
hsa-miR-33b-3 > 1.879156 AND
hsa-miR-135a-3 <= 7.531348 AND
hsa-miR-4485-5 <= 5.492257 AND
hsa-miR-6869-3 <= 3.018984: Vascular Dementia (VaD) (62.0/2.0)
hsa-miR-187-5 <= 8.856275 AND
hsa-miR-200a-3 <= 1.878733 AND
hsa-miR-3622b-3 <= 3.166822: Alzheimer’s disease (AD) (13.0/1.0)
hsa-miR-6811-5 <= 1.878612: Normal control (NC) (5.0/1.0)
hsa-miR-185-5 > 3.240013 AND
hsa-miR-3158-3 <= 1.894745: Alzheimer’s disease (AD) (3.0)
hsa-miR-185-5 > 3.256822 AND
hsa-miR-128-1-5 > 7.431579 AND
hsa-miR-22-3 <= 3.423513 AND
hsa-miR-4757-5 > 1.879119 AND
hsa-miR-6722-3 <= 8.755625: Dementia with Lewy Bodies (DLB) (19.0)
hsa-miR-185-5 <= 3.240013 AND
hsa-miR-187-5 > 8.818729 AND
hsa-miR-548o-3 > 1.883944: Vascular Dementia (VaD) (3.0)
hsa-miR-187-5 > 8.776541 AND
hsa-miR-208a-5 <= 5.976465: Mild cognitive impairment (MCI) (6.0)
hsa-miR-185-5 <= 3.240013 AND
hsa-miR-4463 <= 10.949746 AND
hsa-miR-548o-3 > 1.878748 AND
hsa-miR-548o-3 <= 1.882103 AND
hsa-miR-6869-3 <= 1.884314: Alzheimer’s disease (AD) (8.0)
hsa-miR-208a-5 <= 5.627466 AND
hsa-miR-185-5 <= 3.240013 AND
hsa-miR-34c-3 <= 1.992038: Alzheimer’s disease (AD) (9.0/1.0)
hsa-miR-187-5 > 8.372722 AND
hsa-miR-3917 <= 5.575869: Normal control (NC) (6.0)
hsa-miR-128-1-5 > 7.292171 AND
hsa-miR-4327 > 8.602403 AND
hsa-miR-185-5 <= 3.238388 AND
hsa-miR-6088 <= 10.753707: Dementia with Lewy Bodies (DLB) (11.0/1.0)
hsa-miR-6088 > 10.606965 AND
hsa-miR-937-5 <= 8.250082: Vascular Dementia (VaD) (6.0/1.0)
hsa-miR-6761-3 <= 4.080582: Dementia with Lewy Bodies (DLB) (4.0/1.0)
hsa-miR-3184-5 > 8.152072: Mild cognitive impairment (MCI) (4.0)

## Sheet: MCFS_PART
hsa-miR-6088 <= 10.106466 AND
hsa-miR-520f-5 > 2.08537 AND
hsa-miR-6836-3 <= 8.682094 AND
hsa-miR-6811-5 > 1.878217 AND
hsa-miR-4667-5 > 6.192478 AND
hsa-miR-4746-3 <= 7.44089 AND
hsa-miR-3917 > 5.145276 AND
hsa-miR-6070 <= 2.923343 AND
hsa-miR-6869-3 > 1.880547: Normal control (NC) (96.0)
hsa-miR-6088 <= 9.951591 AND
hsa-miR-4327 > 7.859131 AND
hsa-miR-6861-5 > 6.57275 AND
hsa-miR-6836-3 <= 8.447804 AND
hsa-miR-4506 > 3.072798 AND
hsa-miR-6875-5 > 9.230892 AND
hsa-miR-8063 > 7.046443 AND
hsa-miR-3162-3 <= 4.443537: Normal control (NC) (38.0)
hsa-miR-6088 <= 9.951591 AND
hsa-miR-4327 > 7.859131 AND
hsa-miR-1292-3 > 4.033175 AND
hsa-miR-6861-5 > 6.57275 AND
hsa-miR-125b-1-3 <= 4.714543 AND
hsa-miR-128-1-5 > 7.040517 AND
hsa-miR-7854-3 <= 4.876197 AND
hsa-miR-6088 <= 9.766307 AND
hsa-miR-4506 <= 3.675603: Alzheimer’s disease (AD) (89.0)
hsa-miR-195-3 > 3.820605 AND
hsa-miR-1254 <= 5.934011 AND
hsa-miR-4746-3 > 6.569959 AND
hsa-miR-5698 > 4.854116 AND
hsa-miR-3122 <= 5.064216 AND
hsa-miR-6756-5 > 8.219038: Normal control (NC) (138.0/1.0)
hsa-miR-520f-5 <= 1.894859 AND
hsa-miR-125a-3 > 8.298435 AND
hsa-miR-3181 <= 3.505328 AND
hsa-miR-4485-5 > 4.908185 AND
hsa-miR-125a-3 > 8.331067 AND
hsa-miR-7851-3 <= 6.98639: Alzheimer’s disease (AD) (37.0)
hsa-miR-208a-5 > 5.874136 AND
hsa-miR-548f-3 <= 2.109715 AND
hsa-miR-6716-3 <= 2.006675 AND
hsa-miR-6088 <= 11.127166 AND
hsa-miR-548o-3 > 1.880976 AND
hsa-miR-4463 <= 11.057167 AND
hsa-miR-1470 > 4.763526 AND
hsa-miR-647 <= 3.513387 AND
hsa-miR-595 > 1.898828: Alzheimer’s disease (AD) (37.0/1.0)
hsa-miR-208a-5 > 5.874136 AND
hsa-miR-548f-3 <= 2.109715 AND
hsa-miR-4667-5 <= 6.726139 AND
hsa-miR-4649-5 > 10.828971 AND
hsa-miR-195-3 > 1.89673: Dementia with Lewy Bodies (DLB) (24.0/1.0)
hsa-miR-520f-5 <= 1.894859 AND
hsa-miR-6756-5 <= 8.449996 AND
hsa-miR-4667-5 <= 6.713427 AND
hsa-miR-128-2-5 <= 9.915545 AND
hsa-miR-887-5 > 3.003862 AND
hsa-miR-3162-3 > 3.631219 AND
hsa-miR-4485-3 <= 2.573499 AND
hsa-miR-1914-5 > 3.119697 AND
hsa-miR-4327 > 8.678763 AND
hsa-miR-6836-3 > 7.918661 AND
hsa-miR-1292-3 <= 5.942212: Dementia with Lewy Bodies (DLB) (60.0/1.0)
hsa-miR-520f-5 <= 1.894859 AND
hsa-miR-6756-5 <= 8.449996 AND
hsa-miR-4667-5 <= 6.713115 AND
hsa-miR-1470 <= 5.688064 AND
hsa-miR-6716-3 <= 1.88831 AND
hsa-miR-7854-3 <= 4.555506: Alzheimer’s disease (AD) (12.0)
hsa-miR-520f-5 <= 1.894859 AND
hsa-miR-6756-5 <= 8.449996 AND
hsa-miR-4667-5 <= 6.713115 AND
hsa-miR-1470 <= 5.688064 AND
hsa-miR-6869-3 <= 2.072281 AND
hsa-miR-4632-3 <= 4.170849 AND
hsa-miR-6840-3 <= 9.216961 AND
hsa-miR-3917 > 5.881852 AND
hsa-miR-1471 > 4.111772: Alzheimer’s disease (AD) (8.0)
hsa-miR-520f-5 <= 1.894859 AND
hsa-miR-6756-5 <= 8.449996 AND
hsa-miR-4667-5 <= 6.713115 AND
hsa-miR-1470 <= 5.688064 AND
hsa-miR-6869-3 <= 2.072281 AND
hsa-miR-4632-3 <= 4.170849 AND
hsa-miR-6840-3 <= 9.216961 AND
hsa-miR-548f-3 <= 2.106568 AND
hsa-miR-520f-5 <= 1.883412 AND
hsa-miR-7854-3 <= 5.071826 AND
hsa-miR-6088 > 10.393736 AND
hsa-miR-3162-3 <= 4.316262 AND
hsa-miR-4485-5 <= 5.933449 AND
hsa-miR-6832-3 <= 3.844238 AND
hsa-miR-208a-5 > 5.344449 AND
hsa-miR-195-3 > 1.881627 AND
hsa-miR-6717-5 <= 4.450822: Vascular Dementia (VaD) (162.0)
hsa-miR-1227-5 <= 9.502603 AND
hsa-miR-135a-3 > 8.03318: Dementia with Lewy Bodies (DLB) (14.0/1.0)
hsa-miR-1227-5 <= 9.502603 AND
hsa-miR-4485-3 > 3.932019 AND
hsa-miR-6840-3 > 8.033096: Alzheimer’s disease (AD) (8.0)
hsa-miR-1227-5 <= 9.502603 AND
hsa-miR-133a-3 > 4.139579 AND
hsa-miR-1227-5 <= 9.454721: Alzheimer’s disease (AD) (12.0/1.0)
hsa-miR-1227-5 <= 9.502603 AND
hsa-miR-185-5 > 4.077967 AND
hsa-miR-4327 <= 9.033571 AND
hsa-miR-6806-5 > 5.948606: Dementia with Lewy Bodies (DLB) (15.0/1.0)
hsa-miR-1227-5 <= 9.502603 AND
hsa-miR-4485-3 <= 3.781726 AND
hsa-miR-195-3 > 3.751131 AND
hsa-miR-1908-3 <= 6.492315: Dementia with Lewy Bodies (DLB) (8.0/1.0)
hsa-miR-1227-5 <= 9.502603 AND
hsa-miR-4485-3 <= 4.100662 AND
hsa-miR-1292-3 > 3.460864 AND
hsa-miR-195-3 > 3.751131: Alzheimer’s disease (AD) (8.0/1.0)
hsa-miR-1227-5 <= 9.502603 AND
hsa-miR-4485-3 <= 4.100662 AND
hsa-miR-1292-3 > 3.460864 AND
hsa-miR-937-5 <= 8.36279 AND
hsa-miR-4506 <= 1.884906 AND
hsa-miR-6736-3 > 3.5721: Alzheimer’s disease (AD) (6.0)
hsa-miR-1227-5 <= 9.502603 AND
hsa-miR-4485-3 <= 4.100662 AND
hsa-miR-1292-3 > 3.460864 AND
hsa-miR-937-5 <= 8.36279 AND
hsa-miR-128-2-5 > 9.913458 AND
hsa-miR-520f-5 <= 3.043416 AND
hsa-miR-128-1-5 <= 7.858138 AND
hsa-miR-1254 <= 6.821518 AND
hsa-miR-4327 <= 8.867149 AND
hsa-miR-548o-3 > 1.886291: Vascular Dementia (VaD) (68.0)
hsa-miR-520f-5 <= 1.895 AND
hsa-miR-197-5 <= 6.737987 AND
hsa-miR-6716-3 <= 5.620387 AND
hsa-miR-1914-5 <= 3.986105 AND
hsa-miR-663b <= 8.128308 AND
hsa-miR-6088 > 10.29273: Vascular Dementia (VaD) (29.0)
hsa-miR-520f-5 <= 1.894462 AND
hsa-miR-128-1-5 > 8.100761 AND
hsa-miR-3917 > 5.456088 AND
hsa-miR-1471 <= 4.989365 AND
hsa-miR-1470 <= 6.336588 AND
hsa-miR-5008-5 > 5.224882 AND
hsa-miR-1227-5 > 9.571019 AND
hsa-miR-6806-5 <= 6.328213: Normal control (NC) (44.0)
hsa-miR-520f-5 <= 1.894462 AND
hsa-miR-3917 > 5.933413 AND
hsa-miR-1908-3 > 6.714491: Alzheimer’s disease (AD) (17.0)
hsa-miR-520f-5 <= 1.894462 AND
hsa-miR-4485-3 <= 1.882961 AND
hsa-miR-6840-3 > 9.254 AND
hsa-miR-6794-5 <= 8.377304 AND
hsa-miR-7851-3 <= 5.837044 AND
hsa-miR-195-3 > 1.87837 AND
hsa-miR-6782-5 <= 6.045054: Dementia with Lewy Bodies (DLB) (24.0)
hsa-miR-520f-5 <= 1.894462 AND
hsa-miR-4485-3 <= 1.882961 AND
hsa-miR-1227-5 <= 9.39801 AND
hsa-miR-520f-5 <= 1.879954: Vascular Dementia (VaD) (7.0)
hsa-miR-6088 <= 9.951591 AND
hsa-miR-1292-3 > 3.835055 AND
hsa-miR-3917 > 4.876197 AND
hsa-miR-6875-5 > 8.32233 AND
hsa-miR-520h <= 3.791468 AND
hsa-miR-4485-5 <= 6.503714 AND
hsa-miR-1227-3 > 1.903043 AND
hsa-miR-4485-3 > 1.878429 AND
hsa-miR-6761-3 <= 4.892013 AND
hsa-miR-6756-5 <= 8.585516 AND
hsa-miR-4707-3 <= 7.346295 AND
hsa-miR-520f-5 > 1.880056 AND
hsa-miR-3162-3 <= 4.202784 AND
hsa-miR-6088 <= 9.940101 AND
hsa-miR-33b-3 > 1.878223 AND
hsa-miR-30d-5 <= 4.407844: Normal control (NC) (37.0)
hsa-miR-6088 <= 9.951591 AND
hsa-miR-1292-3 > 3.835055 AND
hsa-miR-520h > 3.791468: Normal control (NC) (14.0/1.0)
hsa-miR-6088 <= 9.951591 AND
hsa-miR-5008-5 <= 3.113332 AND
hsa-miR-1913 > 6.027834: Dementia with Lewy Bodies (DLB) (9.0)
hsa-miR-6088 <= 9.951591 AND
hsa-miR-6756-5 > 8.018904 AND
hsa-miR-6822-5 <= 5.79565 AND
hsa-miR-4485-3 <= 3.700212 AND
hsa-miR-519d-5 > 1.878276 AND
hsa-miR-6777-3 > 4.67955 AND
hsa-miR-6840-3 > 7.662353 AND
hsa-miR-6832-3 <= 4.258578 AND
hsa-miR-6875-5 > 8.32233 AND
hsa-miR-6811-5 <= 2.460279 AND
hsa-miR-187-5 <= 9.382699: Alzheimer’s disease (AD) (88.0/1.0)
hsa-miR-520f-5 <= 1.894462 AND
hsa-miR-3917 > 5.951752 AND
hsa-miR-125b-1-3 <= 4.262193: Normal control (NC) (11.0)
hsa-miR-520f-5 <= 1.894462 AND
hsa-miR-3181 <= 1.878158 AND
hsa-miR-520f-5 <= 1.878304: Alzheimer’s disease (AD) (20.0/2.0)
hsa-miR-520f-5 <= 1.894462 AND
hsa-miR-4485-3 > 1.892785 AND
hsa-miR-1254 > 6.917038 AND
hsa-miR-197-5 > 7.372937: Mild cognitive impairment (MCI) (4.0)
hsa-miR-520f-5 <= 1.894462 AND
hsa-miR-4485-3 > 1.892785 AND
hsa-miR-4506 <= 1.895801 AND
hsa-miR-6761-3 > 3.765948 AND
hsa-miR-6746-5 <= 6.656533: Alzheimer’s disease (AD) (9.0)
hsa-miR-520f-5 <= 1.894462 AND
hsa-miR-4485-3 > 1.892785 AND
hsa-miR-4258 <= 7.64333 AND
hsa-miR-6070 <= 1.997947 AND
hsa-miR-937-5 <= 8.140105: Normal control (NC) (10.0)
hsa-miR-520f-5 <= 1.894462 AND
hsa-miR-4485-3 > 1.892785 AND
hsa-miR-3184-5 <= 8.493832 AND
hsa-miR-4496 > 1.893848 AND
hsa-miR-6756-5 <= 8.501287 AND
hsa-miR-548f-3 <= 1.89347 AND
hsa-miR-6822-5 > 3.409149 AND
hsa-miR-4472 <= 6.320213 AND
hsa-miR-1914-5 <= 4.134173 AND
hsa-miR-6776-3 > 4.05679 AND
hsa-miR-548o-3 > 1.879793: Vascular Dementia (VaD) (75.0)
hsa-miR-520f-5 <= 1.894522 AND
hsa-miR-135a-3 <= 6.353784 AND
hsa-miR-125a-3 <= 6.117783: Vascular Dementia (VaD) (5.0)
hsa-miR-520f-5 <= 1.894522 AND
hsa-miR-135a-3 <= 6.542211 AND
hsa-miR-1227-5 > 9.590649 AND
hsa-miR-6777-3 <= 5.579445: Normal control (NC) (9.0)
hsa-miR-520f-5 <= 1.894522 AND
hsa-miR-135a-3 <= 6.688193 AND
hsa-miR-197-5 <= 7.78837 AND
hsa-miR-208a-5 <= 6.494161 AND
hsa-miR-4463 > 10.663274: Alzheimer’s disease (AD) (5.0/1.0)
hsa-miR-520f-5 <= 1.894522 AND
hsa-miR-135a-3 <= 6.721899 AND
hsa-miR-6784-5 <= 12.364942: Dementia with Lewy Bodies (DLB) (4.0)
hsa-miR-520f-5 <= 1.894522 AND
hsa-miR-135a-3 > 6.749789 AND
hsa-miR-133a-3 <= 1.88224 AND
hsa-miR-4707-3 <= 6.413804 AND
hsa-miR-3122 > 4.091033: Dementia with Lewy Bodies (DLB) (6.0)
hsa-miR-520f-5 <= 1.894522 AND
hsa-miR-135a-3 > 6.749789 AND
hsa-miR-133a-3 <= 1.88224 AND
hsa-miR-7851-3 > 5.408574 AND
hsa-miR-1292-3 > 5.235138: Alzheimer’s disease (AD) (22.0)
hsa-miR-6806-5 > 6.424826 AND
hsa-miR-4472 > 6.134975 AND
hsa-miR-6861-5 <= 6.935093 AND
hsa-miR-504-3 <= 7.424496: Vascular Dementia (VaD) (27.0)
hsa-miR-6806-5 > 6.424826 AND
hsa-miR-516a-5 <= 1.878069 AND
hsa-miR-197-5 > 6.601538 AND
hsa-miR-6070 <= 1.930522 AND
hsa-miR-7851-3 > 5.524484: Alzheimer’s disease (AD) (23.0)
hsa-miR-135a-3 > 7.641321 AND
hsa-miR-6840-3 <= 8.246085 AND
hsa-miR-6777-3 > 5.557949 AND
hsa-miR-6836-3 <= 8.647133: Vascular Dementia (VaD) (10.0)
hsa-miR-135a-3 > 7.642163 AND
hsa-miR-6840-3 <= 8.246085 AND
hsa-miR-4327 > 8.698875 AND
hsa-miR-6806-5 <= 6.442526 AND
hsa-miR-4463 > 10.591046 AND
hsa-miR-516a-5 <= 3.822498 AND
hsa-miR-6761-3 <= 4.761109 AND
hsa-miR-516a-5 > 1.878904: Normal control (NC) (111.0/1.0)
hsa-miR-7851-3 > 6.613575 AND
hsa-miR-1227-5 <= 9.498884 AND
hsa-miR-3184-5 > 8.324323: Vascular Dementia (VaD) (9.0)
hsa-miR-7851-3 > 6.613575 AND
hsa-miR-5698 > 6.126657 AND
hsa-miR-6736-3 <= 4.213573 AND
hsa-miR-4463 > 10.648817 AND
hsa-miR-6794-5 > 8.439884: Dementia with Lewy Bodies (DLB) (21.0)
hsa-miR-7851-3 > 6.613575 AND
hsa-miR-5698 > 6.201238: Alzheimer’s disease (AD) (16.0)
hsa-miR-7851-3 > 6.613575 AND
hsa-miR-1913 > 6.252042: Alzheimer’s disease (AD) (8.0)
hsa-miR-7851-3 > 6.613575 AND
hsa-miR-4463 <= 10.257786: Dementia with Lewy Bodies (DLB) (5.0)
hsa-miR-7851-3 > 6.613575 AND
hsa-miR-6716-3 <= 3.698197 AND
hsa-miR-4686 > 2.986387 AND
hsa-miR-6722-3 <= 8.976949: Alzheimer’s disease (AD) (4.0)
hsa-miR-7851-3 > 6.613575 AND
hsa-miR-6716-3 <= 3.698197 AND
hsa-miR-548f-3 > 1.882435 AND
hsa-miR-6746-5 <= 7.02007: Normal control (NC) (57.0/1.0)
hsa-miR-6754-3 <= 3.056008 AND
hsa-miR-6782-5 <= 5.084571 AND
hsa-miR-548o-3 > 1.919098: Alzheimer’s disease (AD) (11.0)
hsa-miR-6754-3 <= 3.056008 AND
hsa-miR-6832-3 > 1.88701 AND
hsa-miR-135a-3 <= 6.497204 AND
hsa-miR-6869-3 <= 4.018061 AND
hsa-miR-3181 > 1.92993: Vascular Dementia (VaD) (16.0/1.0)
hsa-miR-6754-3 <= 3.056008 AND
hsa-miR-1227-5 > 9.443415 AND
hsa-miR-6782-5 <= 5.028655: Dementia with Lewy Bodies (DLB) (5.0)
hsa-miR-6754-3 <= 3.056008 AND
hsa-miR-1227-5 <= 9.443415: Vascular Dementia (VaD) (3.0)
hsa-miR-6754-3 <= 3.056008 AND
hsa-miR-1471 > 5.140894 AND
hsa-miR-3184-5 <= 8.042691: Dementia with Lewy Bodies (DLB) (2.0)
hsa-miR-6754-3 <= 3.056008 AND
hsa-miR-6832-3 <= 1.887466: Alzheimer’s disease (AD) (8.0)
hsa-miR-6754-3 <= 3.056008 AND
hsa-miR-3622a-3 > 4.603216: Alzheimer’s disease (AD) (6.0)
hsa-miR-6754-3 <= 3.056008 AND
hsa-miR-6736-3 <= 3.987991 AND
hsa-miR-4472 > 5.243299 AND
hsa-miR-1254 > 6.933037 AND
hsa-miR-6722-3 <= 8.516763: Alzheimer’s disease (AD) (3.0)
hsa-miR-6754-3 <= 3.056008 AND
hsa-miR-4472 > 5.243299 AND
hsa-miR-6761-3 <= 4.274228 AND
hsa-miR-6836-3 <= 8.874084 AND
hsa-miR-6736-3 <= 3.982435 AND
hsa-miR-5008-5 <= 5.801604: Normal control (NC) (39.0)
hsa-miR-520f-5 <= 1.894522 AND
hsa-miR-135a-3 > 6.749789 AND
hsa-miR-6754-3 <= 3.675713 AND
hsa-miR-519d-5 > 1.881123: Alzheimer’s disease (AD) (15.0/1.0)
hsa-miR-520f-5 <= 1.894522 AND
hsa-miR-135a-3 > 6.749789 AND
hsa-miR-3162-3 <= 3.630483 AND
hsa-miR-125a-3 > 4.641829 AND
hsa-miR-4327 <= 9.140286 AND
hsa-miR-6840-3 <= 9.08284 AND
hsa-miR-4496 <= 3.986133 AND
hsa-miR-6869-3 <= 2.034797 AND
hsa-miR-6722-3 <= 8.746623 AND
hsa-miR-6761-3 <= 4.739563: Vascular Dementia (VaD) (31.0)
hsa-miR-520f-5 <= 1.894522 AND
hsa-miR-135a-3 > 6.766104 AND
hsa-miR-6822-5 > 5.074939 AND
hsa-miR-6794-5 > 8.084712 AND
hsa-miR-6784-5 <= 12.775855 AND
hsa-miR-6806-5 > 6.180124 AND
hsa-miR-4667-5 <= 7.110548: Dementia with Lewy Bodies (DLB) (28.0)
hsa-miR-520f-5 <= 1.894522 AND
hsa-miR-135a-3 <= 6.732739 AND
hsa-miR-6070 <= 1.882526: Vascular Dementia (VaD) (4.0/1.0)
hsa-miR-520f-5 <= 1.894522 AND
hsa-miR-135a-3 > 6.766104 AND
hsa-miR-6822-5 > 5.046604 AND
hsa-miR-7854-3 > 3.389332 AND
hsa-miR-519d-5 <= 1.887634: Normal control (NC) (11.0)
hsa-miR-520f-5 <= 1.894522 AND
hsa-miR-135a-3 > 6.766104 AND
hsa-miR-6822-5 > 5.046604: Alzheimer’s disease (AD) (12.0)
hsa-miR-7854-3 <= 2.569452 AND
hsa-miR-5698 <= 6.545646 AND
hsa-miR-6794-5 <= 8.365964 AND
hsa-miR-6088 > 10.204893: Alzheimer’s disease (AD) (15.0)
hsa-miR-7854-3 <= 2.569452 AND
hsa-miR-5698 <= 6.519948 AND
hsa-miR-6840-3 <= 8.473366 AND
hsa-miR-636 > 4.36265 AND
hsa-miR-5698 > 5.053628 AND
hsa-miR-30d-5 > 3.355039 AND
hsa-miR-133a-3 > 1.923888: Normal control (NC) (50.0/1.0)
hsa-miR-520f-5 <= 1.894522 AND
hsa-miR-135a-3 > 6.766104 AND
hsa-miR-128-2-5 <= 9.476744 AND
hsa-miR-135a-3 <= 7.532187 AND
hsa-miR-208a-5 > 5.100905: Alzheimer’s disease (AD) (9.0)
hsa-miR-520f-5 <= 1.894522 AND
hsa-miR-135a-3 > 6.766104 AND
hsa-miR-128-2-5 <= 9.484929: Normal control (NC) (7.0/1.0)
hsa-miR-520f-5 <= 1.894522 AND
hsa-miR-135a-3 <= 6.749789 AND
hsa-miR-4485-3 <= 1.899026 AND
hsa-miR-6088 <= 10.564617: Mild cognitive impairment (MCI) (3.0)
hsa-miR-520f-5 <= 1.894522 AND
hsa-miR-6885-5 <= 10.095851 AND
hsa-miR-5698 <= 7.403649: Dementia with Lewy Bodies (DLB) (12.0)
hsa-miR-520f-5 <= 1.894522 AND
hsa-miR-4485-3 <= 1.882961 AND
hsa-miR-6784-5 > 13.064595: Dementia with Lewy Bodies (DLB) (6.0)
hsa-miR-520f-5 <= 1.894462 AND
hsa-miR-4485-3 <= 1.882961 AND
hsa-miR-4463 > 11.240837: Vascular Dementia (VaD) (4.0/1.0)
hsa-miR-520f-5 <= 1.894462 AND
hsa-miR-4485-3 <= 1.882961 AND
hsa-miR-5008-5 <= 4.607262 AND
hsa-miR-1227-5 <= 9.737444: Normal control (NC) (3.0)
hsa-miR-520f-5 <= 1.894462 AND
hsa-miR-4485-3 <= 1.882961 AND
hsa-miR-937-5 > 8.097093 AND
hsa-miR-520f-5 <= 1.88589 AND
hsa-miR-7851-3 <= 6.273375 AND
hsa-miR-125b-1-3 > 2.600013: Alzheimer’s disease (AD) (45.0)
hsa-miR-636 <= 3.725252 AND
hsa-miR-6836-3 <= 8.968538 AND
hsa-miR-595 > 4.33366: Alzheimer’s disease (AD) (8.0)
hsa-miR-636 <= 3.725252 AND
hsa-miR-6836-3 <= 8.968538 AND
hsa-miR-6784-5 > 12.857673 AND
hsa-miR-3181 <= 2.007681: Vascular Dementia (VaD) (2.0)
hsa-miR-636 <= 3.725252 AND
hsa-miR-6836-3 <= 8.968538 AND
hsa-miR-520h > 1.896049 AND
hsa-miR-4632-3 <= 4.087033 AND
hsa-miR-5008-5 <= 5.617062 AND
hsa-miR-548s <= 1.952721: Dementia with Lewy Bodies (DLB) (78.0/1.0)
hsa-miR-135a-3 > 7.677819 AND
hsa-miR-6832-3 > 3.84894 AND
hsa-miR-1914-5 <= 3.936295 AND
hsa-miR-6782-5 <= 6.014101 AND
hsa-miR-133a-3 > 1.902042 AND
hsa-miR-6070 > 1.881277: Vascular Dementia (VaD) (24.0)
hsa-miR-135a-3 > 7.677819 AND
hsa-miR-197-5 > 7.562761 AND
hsa-miR-4327 <= 9.053384 AND
hsa-miR-4632-3 > 3.491727: Alzheimer’s disease (AD) (13.0)
hsa-miR-135a-3 > 7.677819 AND
hsa-miR-7851-3 > 6.130582 AND
hsa-miR-4327 > 8.459711: Normal control (NC) (9.0)
hsa-miR-135a-3 > 7.677819 AND
hsa-miR-6088 <= 10.093278 AND
hsa-miR-3917 > 5.065802 AND
hsa-miR-548s <= 1.904902: Normal control (NC) (14.0)
hsa-miR-135a-3 > 7.677819 AND
hsa-miR-128-1-5 > 7.73599 AND
hsa-miR-4327 > 8.291458 AND
hsa-miR-887-5 <= 3.452834 AND
hsa-miR-4686 > 1.88014 AND
hsa-miR-6822-5 <= 4.602821 AND
hsa-miR-1913 <= 6.628076: Normal control (NC) (20.0)
hsa-miR-135a-3 > 7.677819 AND
hsa-miR-6832-3 > 4.093942: Alzheimer’s disease (AD) (10.0)
hsa-miR-135a-3 > 7.677819 AND
hsa-miR-4472 > 6.277579 AND
hsa-miR-197-5 <= 7.35912: Alzheimer’s disease (AD) (6.0)
hsa-miR-135a-3 > 7.677819 AND
hsa-miR-6722-3 > 8.750733 AND
hsa-miR-128-1-5 > 7.93329 AND
hsa-miR-6746-5 <= 6.710131: Normal control (NC) (7.0)
hsa-miR-135a-3 > 7.677819 AND
hsa-miR-1227-3 > 2.976047 AND
hsa-miR-520f-5 > 1.879954 AND
hsa-miR-6722-3 <= 8.616508 AND
hsa-miR-4496 <= 4.40169 AND
hsa-miR-6088 <= 10.875955 AND
hsa-miR-4632-3 > 3.849871: Dementia with Lewy Bodies (DLB) (54.0)
hsa-miR-520f-5 <= 1.894522 AND
hsa-miR-128-2-5 > 11.174839: Alzheimer’s disease (AD) (14.0/1.0)
hsa-miR-520f-5 <= 1.894522 AND
hsa-miR-595 <= 1.897567: Alzheimer’s disease (AD) (11.0/1.0)
hsa-miR-520f-5 <= 1.894522 AND
hsa-miR-548s > 3.129432 AND
hsa-miR-6722-3 > 8.506549: Vascular Dementia (VaD) (10.0)
hsa-miR-520f-5 <= 1.894522 AND
hsa-miR-520h > 3.305741: Dementia with Lewy Bodies (DLB) (9.0)
hsa-miR-520f-5 <= 1.894522 AND
hsa-miR-519d-5 > 3.594654 AND
hsa-miR-1908-3 <= 6.631675: Normal control (NC) (5.0)
hsa-miR-520f-5 <= 1.894522 AND
hsa-miR-5698 > 7.914394 AND
hsa-miR-6722-3 <= 8.609457 AND
hsa-miR-4327 <= 9.149734: Vascular Dementia (VaD) (17.0)
hsa-miR-4472 > 6.304723 AND
hsa-miR-6840-3 <= 7.835682 AND
hsa-miR-6836-3 <= 8.619847: Normal control (NC) (32.0)
hsa-miR-6840-3 > 8.784803 AND
hsa-miR-125b-1-3 > 2.200058 AND
hsa-miR-6761-3 <= 5.056351 AND
hsa-miR-520h > 1.878481 AND
hsa-miR-4686 > 1.879848 AND
hsa-miR-133a-3 > 2.822284 AND
hsa-miR-7854-3 <= 4.476859: Vascular Dementia (VaD) (28.0/1.0)
hsa-miR-6840-3 > 8.784803 AND
hsa-miR-6885-5 <= 10.68894 AND
hsa-miR-937-5 <= 7.897345: Vascular Dementia (VaD) (7.0)
hsa-miR-6840-3 > 8.784803 AND
hsa-miR-3162-3 <= 3.332164: Alzheimer’s disease (AD) (8.0)
hsa-miR-520f-5 <= 1.894522 AND
hsa-miR-1470 <= 6.277596 AND
hsa-miR-5008-5 > 5.733314 AND
hsa-miR-6806-5 <= 6.347688: Alzheimer’s disease (AD) (5.0)
hsa-miR-520f-5 <= 1.894522 AND
hsa-miR-5008-5 <= 5.844725 AND
hsa-miR-548o-3 <= 2.402245 AND
hsa-miR-5698 > 7.864775 AND
hsa-miR-6756-5 <= 8.403178: Alzheimer’s disease (AD) (5.0/1.0)
hsa-miR-1227-3 <= 1.924339 AND
hsa-miR-6717-5 > 2.655086 AND
hsa-miR-4506 > 4.818624 AND
hsa-miR-187-5 > 8.520627: Dementia with Lewy Bodies (DLB) (7.0)
hsa-miR-1227-3 <= 1.924339 AND
hsa-miR-4506 <= 4.85094 AND
hsa-miR-6717-5 > 3.010154 AND
hsa-miR-6806-5 > 6.712471 AND
hsa-miR-6070 > 1.880009: Vascular Dementia (VaD) (7.0)
hsa-miR-1227-3 <= 1.924339 AND
hsa-miR-6717-5 <= 3.010154: Vascular Dementia (VaD) (5.0)
hsa-miR-1227-3 <= 1.924339 AND
hsa-miR-4506 <= 4.85094 AND
hsa-miR-6756-5 <= 8.1045 AND
hsa-miR-6784-5 > 12.322831: Vascular Dementia (VaD) (5.0)
hsa-miR-1227-3 <= 1.924339 AND
hsa-miR-4506 <= 4.85094 AND
hsa-miR-3622a-3 <= 3.192672 AND
hsa-miR-3181 <= 2.280378: Normal control (NC) (8.0/1.0)
hsa-miR-1227-3 <= 1.924339 AND
hsa-miR-4506 <= 4.85094 AND
hsa-miR-3622a-3 > 3.190941 AND
hsa-miR-4463 <= 11.009385 AND
hsa-miR-548o-3 <= 2.269921 AND
hsa-miR-6776-3 <= 4.876474 AND
hsa-miR-6722-3 <= 9.198899 AND
hsa-miR-1227-5 <= 10.013586 AND
hsa-miR-3181 <= 1.91255 AND
hsa-miR-1470 <= 5.659398: Alzheimer’s disease (AD) (38.0/1.0)
hsa-miR-937-5 <= 7.884565 AND
hsa-miR-4506 > 4.582624 AND
hsa-miR-6875-5 > 9.169021: Normal control (NC) (8.0)
hsa-miR-937-5 <= 7.884565 AND
hsa-miR-595 <= 2.250952 AND
hsa-miR-937-5 <= 7.843023 AND
hsa-miR-6736-3 <= 3.933962: Alzheimer’s disease (AD) (12.0)
hsa-miR-520f-5 <= 1.894522 AND
hsa-miR-5698 <= 7.864775 AND
hsa-miR-5008-5 <= 5.844725 AND
hsa-miR-548o-3 <= 2.402245 AND
hsa-miR-6777-3 > 5.845075 AND
hsa-miR-6794-5 <= 8.26878: Alzheimer’s disease (AD) (5.0)
hsa-miR-3184-5 > 8.898441 AND
hsa-miR-595 <= 1.903915 AND
hsa-miR-3122 <= 4.845405: Normal control (NC) (8.0)
hsa-miR-4485-3 <= 1.878774 AND
hsa-miR-6811-5 > 2.207707 AND
hsa-miR-4463 <= 10.712167: Normal control (NC) (9.0/1.0)
hsa-miR-6840-3 > 8.784803 AND
hsa-miR-520h <= 1.878529: Alzheimer’s disease (AD) (9.0/1.0)
hsa-miR-4485-3 <= 1.878774 AND
hsa-miR-4463 <= 10.54977 AND
hsa-miR-3181 > 2.181866: Vascular Dementia (VaD) (5.0)
hsa-miR-4485-3 <= 1.878774 AND
hsa-miR-197-5 > 7.946832 AND
hsa-miR-1254 > 5.964152: Mild cognitive impairment (MCI) (7.0)
hsa-miR-4485-3 <= 1.878774 AND
hsa-miR-4632-3 <= 4.585398 AND
hsa-miR-4506 > 5.905712: Mild cognitive impairment (MCI) (5.0)
hsa-miR-4485-3 <= 1.878774 AND
hsa-miR-4632-3 > 4.585398: Normal control (NC) (5.0/1.0)
hsa-miR-4485-3 <= 1.878774 AND
hsa-miR-4472 > 6.406093 AND
hsa-miR-3181 <= 1.972004: Vascular Dementia (VaD) (4.0)
hsa-miR-4485-3 <= 1.878774 AND
hsa-miR-195-3 > 1.889506 AND
hsa-miR-4496 > 2.975013 AND
hsa-miR-4746-3 > 6.501352 AND
hsa-miR-6875-5 > 9.06494 AND
hsa-miR-548s <= 2.239959 AND
hsa-miR-6756-5 > 8.030041 AND
hsa-miR-3122 > 4.214427 AND
hsa-miR-3184-5 <= 9.003401 AND
hsa-miR-6761-3 > 4.164564 AND
hsa-miR-3917 <= 5.53141: Dementia with Lewy Bodies (DLB) (73.0)
hsa-miR-6806-5 > 6.423765 AND
hsa-miR-4485-5 > 6.403154 AND
hsa-miR-647 <= 1.879204: Mild cognitive impairment (MCI) (7.0)
hsa-miR-6806-5 > 6.423765 AND
hsa-miR-197-5 > 6.810484 AND
hsa-miR-6875-5 <= 8.905558 AND
hsa-miR-6840-3 > 8.353875: Vascular Dementia (VaD) (13.0/1.0)
hsa-miR-6806-5 > 6.423765 AND
hsa-miR-5008-5 > 4.639582 AND
hsa-miR-6811-5 <= 1.882247 AND
hsa-miR-1471 <= 4.710014 AND
hsa-miR-4472 <= 6.131442 AND
hsa-miR-1908-3 > 6.320158 AND
hsa-miR-1185-1-3 <= 8.147618 AND
hsa-miR-7851-3 <= 6.336848 AND
hsa-miR-197-5 > 7.168805 AND
hsa-miR-128-2-5 > 10.305748: Dementia with Lewy Bodies (DLB) (63.0)
hsa-miR-548s > 3.729113 AND
hsa-miR-30d-5 <= 4.228048 AND
hsa-miR-4496 > 3.600389: Vascular Dementia (VaD) (39.0/1.0)
hsa-miR-520f-5 <= 1.894522 AND
hsa-miR-5698 > 7.864775: Normal control (NC) (5.0)
hsa-miR-520f-5 <= 1.894522 AND
hsa-miR-5008-5 <= 5.844725 AND
hsa-miR-548o-3 > 1.894255 AND
hsa-miR-6840-3 <= 8.085827: Vascular Dementia (VaD) (4.0/1.0)
hsa-miR-4485-3 <= 1.878774 AND
hsa-miR-6736-3 <= 4.259686 AND
hsa-miR-4472 > 5.119212 AND
hsa-miR-6822-5 > 3.885504 AND
hsa-miR-133a-3 <= 2.855227 AND
hsa-miR-636 > 4.487434: Dementia with Lewy Bodies (DLB) (24.0)
hsa-miR-520f-5 <= 1.894522 AND
hsa-miR-548o-3 <= 1.894255 AND
hsa-miR-5008-5 <= 5.844725 AND
hsa-miR-4686 > 3.229368 AND
hsa-miR-647 <= 2.025383: Alzheimer’s disease (AD) (11.0)
hsa-miR-937-5 <= 7.884565 AND
hsa-miR-4738-3 <= 3.847475 AND
hsa-miR-6784-5 <= 12.47378: Vascular Dementia (VaD) (7.0/1.0)
hsa-miR-937-5 <= 7.884565 AND
hsa-miR-4738-3 > 3.847475 AND
hsa-miR-6861-5 > 6.501672 AND
hsa-miR-128-2-5 <= 9.963311 AND
hsa-miR-595 > 2.352941 AND
hsa-miR-663b <= 8.072437 AND
hsa-miR-519d-5 > 2.998229 AND
hsa-miR-937-5 <= 7.857322: Alzheimer’s disease (AD) (12.0)
hsa-miR-937-5 <= 7.883958 AND
hsa-miR-4738-3 <= 3.847475: Mild cognitive impairment (MCI) (6.0/1.0)
hsa-miR-937-5 <= 7.883958 AND
hsa-miR-6885-5 <= 10.236719 AND
hsa-miR-6875-5 <= 9.492682 AND
hsa-miR-6836-3 <= 8.642927: Normal control (NC) (4.0)
hsa-miR-937-5 <= 7.883958 AND
hsa-miR-6861-5 > 6.501672 AND
hsa-miR-187-5 > 7.605898 AND
hsa-miR-6885-5 <= 10.236719 AND
hsa-miR-4686 <= 2.487178 AND
hsa-miR-504-3 > 5.720524: Dementia with Lewy Bodies (DLB) (26.0/1.0)
hsa-miR-937-5 <= 7.883958 AND
hsa-miR-6885-5 > 10.222251 AND
hsa-miR-187-5 > 7.605898 AND
hsa-miR-4485-3 > 2.651438 AND
hsa-miR-520h <= 1.887238 AND
hsa-miR-6722-3 <= 8.85796: Vascular Dementia (VaD) (17.0)
hsa-miR-937-5 <= 7.883958 AND
hsa-miR-6885-5 <= 10.222251: Alzheimer’s disease (AD) (14.0/2.0)
hsa-miR-520f-5 <= 1.894522 AND
hsa-miR-548o-3 <= 1.894255 AND
hsa-miR-5008-5 <= 5.844725 AND
hsa-miR-6777-3 <= 5.862499 AND
hsa-miR-5698 > 5.769746 AND
hsa-miR-6836-3 > 7.655786 AND
hsa-miR-520h <= 2.557191 AND
hsa-miR-6756-5 <= 8.329354 AND
hsa-miR-4632-3 > 3.439125 AND
hsa-miR-125a-3 > 5.3278 AND
hsa-miR-4686 > 1.882691 AND
hsa-miR-6885-5 > 10.159815: Dementia with Lewy Bodies (DLB) (28.0)
hsa-miR-3184-5 <= 8.898441 AND
hsa-miR-128-2-5 > 11.083874 AND
hsa-miR-504-3 <= 8.177635 AND
hsa-miR-4485-5 > 5.145561 AND
hsa-miR-6754-3 <= 4.514109 AND
hsa-miR-6761-3 <= 4.685888: Dementia with Lewy Bodies (DLB) (24.0)
hsa-miR-6875-5 > 10.139746 AND
hsa-miR-4632-3 <= 3.839375 AND
hsa-miR-5698 > 5.954962: Vascular Dementia (VaD) (26.0)
hsa-miR-6875-5 > 10.142835 AND
hsa-miR-3122 <= 5.218853 AND
hsa-miR-516a-5 <= 2.350077 AND
hsa-miR-6722-3 <= 9.003341 AND
hsa-miR-3184-5 > 8.090753 AND
hsa-miR-4496 > 3.72129: Alzheimer’s disease (AD) (17.0/1.0)
hsa-miR-937-5 <= 7.883958 AND
hsa-miR-4485-3 > 2.58927 AND
hsa-miR-3181 <= 2.859462: Normal control (NC) (5.0)
hsa-miR-937-5 <= 7.883958 AND
hsa-miR-1185-1-3 > 7.997843 AND
hsa-miR-1227-3 <= 3.308653: Alzheimer’s disease (AD) (5.0)
hsa-miR-937-5 <= 7.883958 AND
hsa-miR-1185-1-3 <= 7.997843 AND
hsa-miR-4485-3 <= 2.650532 AND
hsa-miR-3917 > 5.788656 AND
hsa-miR-6794-5 <= 8.455833: Dementia with Lewy Bodies (DLB) (7.0)
hsa-miR-937-5 <= 7.883958 AND
hsa-miR-1185-1-3 <= 7.997843 AND
hsa-miR-3917 <= 5.788656 AND
hsa-miR-4485-3 <= 2.650532 AND
hsa-miR-6088 <= 10.167531 AND
hsa-miR-4463 <= 10.736666: Alzheimer’s disease (AD) (4.0)
hsa-miR-937-5 <= 7.883958 AND
hsa-miR-1185-1-3 <= 7.997843 AND
hsa-miR-4485-3 <= 2.650532 AND
hsa-miR-3917 <= 5.788656 AND
hsa-miR-6811-5 <= 1.878591 AND
hsa-miR-548s > 1.878437: Vascular Dementia (VaD) (7.0)
hsa-miR-1470 > 5.994538 AND
hsa-miR-4506 > 3.219579 AND
hsa-miR-6722-3 > 8.737882 AND
hsa-miR-4327 <= 9.124206: Vascular Dementia (VaD) (19.0)
hsa-miR-1470 > 5.998084 AND
hsa-miR-6836-3 > 8.679296 AND
hsa-miR-4506 <= 3.327137 AND
hsa-miR-6736-3 > 2.052196 AND
hsa-miR-4472 > 5.160191: Dementia with Lewy Bodies (DLB) (24.0/1.0)
hsa-miR-3184-5 <= 8.901091 AND
hsa-miR-6806-5 <= 6.423765 AND
hsa-miR-548s > 3.861628 AND
hsa-miR-6088 <= 10.683709 AND
hsa-miR-1470 <= 5.990438 AND
hsa-miR-6806-5 > 6.008361 AND
hsa-miR-6885-5 <= 10.835462: Dementia with Lewy Bodies (DLB) (19.0)
hsa-miR-3184-5 <= 8.901091 AND
hsa-miR-6806-5 <= 6.423765 AND
hsa-miR-6806-5 > 5.767603 AND
hsa-miR-6784-5 <= 13.000865 AND
hsa-miR-6811-5 <= 1.878095 AND
hsa-miR-8063 > 7.121134 AND
hsa-miR-1292-3 <= 5.892117 AND
hsa-miR-548o-3 <= 1.878077 AND
hsa-miR-520f-5 > 1.904968: Alzheimer’s disease (AD) (17.0)
hsa-miR-3184-5 <= 8.901091 AND
hsa-miR-6806-5 <= 6.423765 AND
hsa-miR-6806-5 > 5.767603 AND
hsa-miR-6784-5 <= 13.000865 AND
hsa-miR-1227-3 > 1.923321 AND
hsa-miR-135a-3 > 7.67904 AND
hsa-miR-3162-3 <= 4.226642 AND
hsa-miR-33b-3 <= 2.386799 AND
hsa-miR-5008-5 <= 5.554551: Vascular Dementia (VaD) (14.0/1.0)
hsa-miR-3184-5 <= 8.901091 AND
hsa-miR-6806-5 <= 6.423765 AND
hsa-miR-6806-5 > 5.767603 AND
hsa-miR-6784-5 <= 13.000865 AND
hsa-miR-1227-3 > 1.923321 AND
hsa-miR-185-5 > 1.902078 AND
hsa-miR-208a-5 > 6.262915 AND
hsa-miR-4258 > 7.976828 AND
hsa-miR-30d-5 <= 3.197797 AND
hsa-miR-6885-5 > 10.706988: Vascular Dementia (VaD) (19.0)
hsa-miR-6806-5 <= 6.423765 AND
hsa-miR-6806-5 > 5.767603 AND
hsa-miR-6875-5 > 10.142835 AND
hsa-miR-6756-5 > 8.176581 AND
hsa-miR-6746-5 <= 6.670804: Normal control (NC) (21.0/1.0)
hsa-miR-6806-5 <= 6.423765 AND
hsa-miR-6806-5 > 5.767603 AND
hsa-miR-6784-5 <= 13.000865 AND
hsa-miR-135a-3 > 7.67904 AND
hsa-miR-6716-3 <= 3.3592 AND
hsa-miR-3162-3 > 4.137286: Alzheimer’s disease (AD) (12.0)
hsa-miR-4485-3 <= 1.878619 AND
hsa-miR-1914-5 <= 2.644727 AND
hsa-miR-1185-1-3 > 7.638994: Normal control (NC) (3.0/1.0)
hsa-miR-4485-3 <= 1.878619 AND
hsa-miR-6794-5 <= 8.626469 AND
hsa-miR-6885-5 > 10.087641 AND
hsa-miR-8063 > 8.226411 AND
hsa-miR-6811-5 > 1.878655: Dementia with Lewy Bodies (DLB) (7.0)
hsa-miR-4485-3 <= 1.878616 AND
hsa-miR-6794-5 <= 8.69596 AND
hsa-miR-647 > 1.88758 AND
hsa-miR-647 > 1.983272: Alzheimer’s disease (AD) (9.0)
hsa-miR-6806-5 <= 6.423765 AND
hsa-miR-6806-5 > 5.767603 AND
hsa-miR-6784-5 <= 13.000865 AND
hsa-miR-3184-5 <= 8.901091 AND
hsa-miR-185-5 > 1.929717 AND
hsa-miR-22-3 > 1.891496 AND
hsa-miR-520h <= 2.892564 AND
hsa-miR-1185-1-3 > 5.919503 AND
hsa-miR-1227-3 > 1.932873 AND
hsa-miR-6782-5 <= 6.036779 AND
hsa-miR-6756-5 > 8.274395 AND
hsa-miR-1914-5 <= 4.337911 AND
hsa-miR-4258 > 7.764948 AND
hsa-miR-6875-5 > 9.05301 AND
hsa-miR-4327 > 8.46939 AND
hsa-miR-4686 > 1.890288 AND
hsa-miR-520h > 1.878889 AND
hsa-miR-4667-5 <= 7.119221 AND
hsa-miR-4463 <= 11.035392 AND
hsa-miR-208a-5 <= 5.851509 AND
hsa-miR-6088 > 10.382331 AND
hsa-miR-6836-3 <= 8.813041 AND
hsa-miR-1471 <= 5.154995 AND
hsa-miR-1908-3 > 6.532262: Mild cognitive impairment (MCI) (440.0/2.0)
hsa-miR-5008-5 <= 4.88242 AND
hsa-miR-208a-5 <= 5.92035 AND
hsa-miR-6736-3 > 3.309972 AND
hsa-miR-22-3 > 1.879359 AND
hsa-miR-6784-5 > 12.289952 AND
hsa-miR-1227-5 > 9.606351: Mild cognitive impairment (MCI) (112.0/1.0)
hsa-miR-6806-5 > 6.414446 AND
hsa-miR-4485-3 <= 1.888368 AND
hsa-miR-548o-3 > 1.87819 AND
hsa-miR-520f-5 > 2.151361 AND
hsa-miR-6088 > 10.12982 AND
hsa-miR-7854-3 > 2.868148 AND
hsa-miR-4738-3 <= 4.927168: Alzheimer’s disease (AD) (17.0)
hsa-miR-5008-5 > 5.989742 AND
hsa-miR-1914-5 > 3.467984 AND
hsa-miR-7854-3 > 4.338615 AND
hsa-miR-4738-3 > 4.89086: Vascular Dementia (VaD) (36.0)
hsa-miR-6806-5 > 6.414446 AND
hsa-miR-6756-5 <= 8.200509 AND
hsa-miR-6088 > 10.396103: Vascular Dementia (VaD) (17.0/1.0)
hsa-miR-937-5 > 8.541372 AND
hsa-miR-6784-5 > 12.894075 AND
hsa-miR-4667-5 > 6.340462: Vascular Dementia (VaD) (7.0)
hsa-miR-937-5 > 8.541372 AND
hsa-miR-6776-3 > 4.593782 AND
hsa-miR-208a-5 <= 5.882165 AND
hsa-miR-6754-3 <= 4.768066: Alzheimer’s disease (AD) (11.0)
hsa-miR-937-5 > 8.541372 AND
hsa-miR-6776-3 > 4.593782 AND
hsa-miR-6806-5 <= 6.317504: Mild cognitive impairment (MCI) (5.0)
hsa-miR-937-5 > 8.541372 AND
hsa-miR-4327 > 8.60669 AND
hsa-miR-1908-3 > 6.038954 AND
hsa-miR-516a-5 > 1.879595 AND
hsa-miR-197-5 > 7.02124: Normal control (NC) (24.0)
hsa-miR-128-2-5 <= 9.571961 AND
hsa-miR-3917 > 5.109692 AND
hsa-miR-4667-5 <= 6.517363: Dementia with Lewy Bodies (DLB) (9.0)
hsa-miR-128-2-5 <= 9.571961 AND
hsa-miR-3917 > 5.109692 AND
hsa-miR-4463 <= 10.493813 AND
hsa-miR-3181 > 2.185563: Vascular Dementia (VaD) (8.0)
hsa-miR-128-2-5 <= 9.571961 AND
hsa-miR-3917 <= 5.140238: Mild cognitive impairment (MCI) (6.0/1.0)
hsa-miR-128-2-5 <= 9.571961 AND
hsa-miR-5008-5 > 5.829752 AND
hsa-miR-6784-5 <= 12.849253: Dementia with Lewy Bodies (DLB) (4.0)
hsa-miR-128-2-5 <= 9.571961 AND
hsa-miR-4746-3 > 7.478238 AND
hsa-miR-4738-3 <= 5.285401: Alzheimer’s disease (AD) (11.0)
hsa-miR-128-2-5 <= 9.571961 AND
hsa-miR-636 <= 5.163933 AND
hsa-miR-4686 <= 3.135516 AND
hsa-miR-6784-5 > 12.300237: Normal control (NC) (37.0/2.0)
hsa-miR-6806-5 > 6.414446 AND
hsa-miR-6756-5 > 8.668115: Vascular Dementia (VaD) (8.0/1.0)
hsa-miR-6806-5 > 6.414446 AND
hsa-miR-3181 > 3.459106: Vascular Dementia (VaD) (7.0/1.0)
hsa-miR-6806-5 > 6.414446 AND
hsa-miR-185-5 <= 1.893341 AND
hsa-miR-3181 > 2.090136: Vascular Dementia (VaD) (4.0)
hsa-miR-6806-5 > 6.414446 AND
hsa-miR-7854-3 > 4.475804 AND
hsa-miR-1908-3 <= 6.569197: Normal control (NC) (5.0)
hsa-miR-6806-5 > 6.416982 AND
hsa-miR-7854-3 <= 4.477564 AND
hsa-miR-33b-3 > 2.737209 AND
hsa-miR-4472 <= 5.729065: Alzheimer’s disease (AD) (6.0)
hsa-miR-6806-5 > 6.416982 AND
hsa-miR-7854-3 > 4.477564: Alzheimer’s disease (AD) (4.0)
hsa-miR-6806-5 > 6.416982 AND
hsa-miR-5008-5 > 5.92134 AND
hsa-miR-3181 <= 2.312848: Alzheimer’s disease (AD) (2.0)
hsa-miR-6806-5 > 6.416982 AND
hsa-miR-937-5 <= 8.716755 AND
hsa-miR-1227-3 <= 3.303981 AND
hsa-miR-520f-5 > 1.889688 AND
hsa-miR-6875-5 > 9.174359 AND
hsa-miR-1185-1-3 <= 8.03639 AND
hsa-miR-6736-3 <= 4.285672: Dementia with Lewy Bodies (DLB) (30.0)
hsa-miR-520h > 2.882279 AND
hsa-miR-6746-5 <= 6.80542 AND
hsa-miR-1227-3 <= 3.45251 AND
hsa-miR-3122 > 4.490789 AND
hsa-miR-4472 <= 5.903401: Dementia with Lewy Bodies (DLB) (9.0)
hsa-miR-520h > 2.882279 AND
hsa-miR-1914-5 > 2.65866 AND
hsa-miR-6875-5 > 9.756128 AND
hsa-miR-208a-5 <= 4.700862: Normal control (NC) (8.0)
hsa-miR-520h > 2.882279 AND
hsa-miR-636 > 4.244222 AND
hsa-miR-6869-3 > 1.978782 AND
hsa-miR-6794-5 <= 8.503288 AND
hsa-miR-4746-3 > 6.488131: Vascular Dementia (VaD) (19.0)
hsa-miR-520h > 2.835873 AND
hsa-miR-6716-3 <= 3.840006 AND
hsa-miR-636 > 4.244222: Alzheimer’s disease (AD) (19.0)
hsa-miR-125a-3 > 8.69915 AND
hsa-miR-1227-5 <= 9.62193 AND
hsa-miR-3184-5 <= 8.718471 AND
hsa-miR-6761-3 > 4.548461: Vascular Dementia (VaD) (8.0)
hsa-miR-125a-3 > 8.69915 AND
hsa-miR-4258 <= 7.705407 AND
hsa-miR-6784-5 > 12.74326: Normal control (NC) (11.0)
hsa-miR-4667-5 > 7.190608 AND
hsa-miR-4686 <= 4.909576 AND
hsa-miR-3622a-3 <= 4.438498 AND
hsa-miR-6794-5 <= 8.531089 AND
hsa-miR-6869-3 <= 2.542064: Alzheimer’s disease (AD) (14.0)
hsa-miR-125a-3 > 8.69915 AND
hsa-miR-4485-3 <= 3.15263 AND
hsa-miR-3184-5 > 8.612032: Dementia with Lewy Bodies (DLB) (20.0/1.0)
hsa-miR-1227-3 <= 1.921671 AND
hsa-miR-3181 > 1.879045 AND
hsa-miR-4463 > 10.964861 AND
hsa-miR-6869-3 > 1.88244: Alzheimer’s disease (AD) (10.0/1.0)
hsa-miR-6806-5 > 6.414446 AND
hsa-miR-6811-5 > 1.878484 AND
hsa-miR-1908-3 <= 6.788399 AND
hsa-miR-185-5 <= 2.492646: Normal control (NC) (9.0)
hsa-miR-6784-5 > 13.007396 AND
hsa-miR-30d-5 <= 3.708855 AND
hsa-miR-125b-1-3 <= 5.661638 AND
hsa-miR-6869-3 <= 1.90458: Vascular Dementia (VaD) (19.0/1.0)
hsa-miR-6784-5 > 12.997528 AND
hsa-miR-3917 <= 5.623631 AND
hsa-miR-6722-3 <= 8.861758 AND
hsa-miR-519d-5 > 1.895801: Dementia with Lewy Bodies (DLB) (21.0/1.0)
hsa-miR-6806-5 <= 5.793453 AND
hsa-miR-4738-3 > 4.162154 AND
hsa-miR-504-3 <= 5.832008: Dementia with Lewy Bodies (DLB) (6.0)
hsa-miR-6806-5 <= 5.789456 AND
hsa-miR-8063 <= 8.301336 AND
hsa-miR-4485-3 <= 1.887397 AND
hsa-miR-6806-5 > 5.710849: Alzheimer’s disease (AD) (5.0)
hsa-miR-3184-5 > 8.947596 AND
hsa-miR-4632-3 > 3.77717 AND
hsa-miR-3122 <= 4.759775 AND
hsa-miR-33b-3 > 1.931621 AND
hsa-miR-647 > 1.904492: Normal control (NC) (10.0)
hsa-miR-7854-3 > 4.843491 AND
hsa-miR-548f-3 > 1.918374 AND
hsa-miR-4327 <= 9.033571: Mild cognitive impairment (MCI) (77.0)
hsa-miR-4738-3 <= 4.737646 AND
hsa-miR-520f-5 <= 1.892039 AND
hsa-miR-548o-3 > 1.884477: Normal control (NC) (6.0)
hsa-miR-4738-3 <= 4.737646 AND
hsa-miR-5698 > 6.131661 AND
hsa-miR-6746-5 <= 7.083487 AND
hsa-miR-6832-3 > 2.832782 AND
hsa-miR-6761-3 <= 4.930856 AND
hsa-miR-4463 <= 11.123467 AND
hsa-miR-6088 > 10.945583 AND
hsa-miR-6088 > 11.055558: Alzheimer’s disease (AD) (5.0/1.0)
hsa-miR-4738-3 <= 4.737646 AND
hsa-miR-5698 > 6.131661 AND
hsa-miR-6746-5 <= 7.083487 AND
hsa-miR-6761-3 <= 4.930856 AND
hsa-miR-6832-3 > 2.832782 AND
hsa-miR-4463 <= 11.123467 AND
hsa-miR-22-3 > 1.88227 AND
hsa-miR-3162-3 > 3.509983 AND
hsa-miR-4686 <= 3.38464 AND
hsa-miR-6754-3 <= 4.965249 AND
hsa-miR-3122 <= 4.340449 AND
hsa-miR-6806-5 > 5.770059: Mild cognitive impairment (MCI) (133.0/1.0)
hsa-miR-4632-3 <= 3.407983 AND
hsa-miR-1254 > 6.350476 AND
hsa-miR-1292-3 <= 5.789688: Mild cognitive impairment (MCI) (8.0)
hsa-miR-4632-3 <= 3.407983 AND
hsa-miR-208a-5 <= 6.155322 AND
hsa-miR-208a-5 > 3.143119 AND
hsa-miR-6722-3 > 8.467812 AND
hsa-miR-7854-3 <= 4.563691: Vascular Dementia (VaD) (43.0/1.0)
hsa-miR-8063 > 8.382792 AND
hsa-miR-1292-3 > 5.286288 AND
hsa-miR-520h > 1.878911 AND
hsa-miR-185-5 > 1.903557: Dementia with Lewy Bodies (DLB) (29.0)
hsa-miR-4472 <= 5.059319 AND
hsa-miR-6782-5 > 5.502553 AND
hsa-miR-6754-3 > 3.784147: Mild cognitive impairment (MCI) (17.0)
hsa-miR-4472 <= 5.223129 AND
hsa-miR-6722-3 <= 9.104329 AND
hsa-miR-6806-5 <= 6.351422 AND
hsa-miR-3184-5 <= 8.724795: Alzheimer’s disease (AD) (22.0/2.0)
hsa-miR-595 > 4.132933 AND
hsa-miR-135a-3 > 6.861703 AND
hsa-miR-1227-3 <= 3.42067 AND
hsa-miR-504-3 > 6.772964: Dementia with Lewy Bodies (DLB) (18.0)
hsa-miR-595 > 4.195346 AND
hsa-miR-33b-3 <= 2.041269: Alzheimer’s disease (AD) (10.0/1.0)
hsa-miR-504-3 > 7.274778 AND
hsa-miR-3622a-3 > 3.785111 AND
hsa-miR-128-2-5 > 10.032484 AND
hsa-miR-1292-3 > 5.508836 AND
hsa-miR-7851-3 > 5.437601: Vascular Dementia (VaD) (10.0)
hsa-miR-504-3 > 7.274778 AND
hsa-miR-3622a-3 > 3.792002 AND
hsa-miR-128-2-5 > 10.032484 AND
hsa-miR-1227-5 > 9.537008: Alzheimer’s disease (AD) (9.0/1.0)
hsa-miR-6088 <= 10.109486 AND
hsa-miR-548f-3 > 1.936653: Mild cognitive impairment (MCI) (16.0/1.0)
hsa-miR-4485-5 <= 4.728969 AND
hsa-miR-6832-3 > 2.898228 AND
hsa-miR-6717-5 > 3.651081 AND
hsa-miR-22-3 > 1.897062 AND
hsa-miR-548o-3 <= 2.232452 AND
hsa-miR-4738-3 > 4.531012: Mild cognitive impairment (MCI) (42.0)
hsa-miR-6088 <= 10.109486 AND
hsa-miR-1292-3 <= 5.697354: Normal control (NC) (6.0)
hsa-miR-4686 > 3.523708 AND
hsa-miR-3181 > 1.878552 AND
hsa-miR-6861-5 <= 6.929653: Normal control (NC) (8.0)
hsa-miR-1185-1-3 > 7.856817 AND
hsa-miR-6811-5 > 1.885566 AND
hsa-miR-1471 <= 4.83615: Normal control (NC) (13.0)
hsa-miR-3184-5 > 8.853846 AND
hsa-miR-30d-5 > 3.850383 AND
hsa-miR-128-2-5 > 9.975777: Alzheimer’s disease (AD) (10.0/1.0)
hsa-miR-6722-3 > 8.790841 AND
hsa-miR-548f-3 <= 1.878532 AND
hsa-miR-636 > 4.411346: Alzheimer’s disease (AD) (8.0)
hsa-miR-6722-3 > 8.790841 AND
hsa-miR-6088 <= 10.670837 AND
hsa-miR-548o-3 <= 1.890353 AND
hsa-miR-516a-5 > 1.878632 AND
hsa-miR-7851-3 <= 6.613575 AND
hsa-miR-1292-3 > 5.500461 AND
hsa-miR-3184-5 <= 8.824339 AND
hsa-miR-4707-3 <= 7.437638 AND
hsa-miR-133a-3 > 2.019293: Mild cognitive impairment (MCI) (65.0)
hsa-miR-6811-5 > 2.386356 AND
hsa-miR-6070 <= 1.879912: Mild cognitive impairment (MCI) (8.0)
hsa-miR-133a-3 > 3.717214 AND
hsa-miR-6822-5 <= 4.059349 AND
hsa-miR-4746-3 > 6.7694: Normal control (NC) (7.0)
hsa-miR-133a-3 > 3.717214 AND
hsa-miR-595 <= 2.877788: Mild cognitive impairment (MCI) (13.0)
hsa-miR-125b-1-3 > 6.355381 AND
hsa-miR-4686 <= 3.358151 AND
hsa-miR-4746-3 > 7.50194 AND
hsa-miR-1227-5 > 9.595291: Dementia with Lewy Bodies (DLB) (5.0)
hsa-miR-125b-1-3 > 6.355381 AND
hsa-miR-4686 <= 3.358151 AND
hsa-miR-4746-3 <= 7.561491 AND
hsa-miR-4667-5 <= 7.111917 AND
hsa-miR-6784-5 > 12.866763 AND
hsa-miR-6070 <= 1.891046: Normal control (NC) (5.0)
hsa-miR-125b-1-3 > 6.355381 AND
hsa-miR-4686 <= 3.358151 AND
hsa-miR-4746-3 <= 7.561491 AND
hsa-miR-4667-5 <= 7.103399 AND
hsa-miR-6784-5 <= 12.880519 AND
hsa-miR-7854-3 > 3.309571 AND
hsa-miR-6885-5 > 10.232407: Alzheimer’s disease (AD) (14.0)
hsa-miR-22-3 <= 1.911506 AND
hsa-miR-6806-5 <= 5.820208 AND
hsa-miR-1227-5 <= 9.717559: Alzheimer’s disease (AD) (2.0)
hsa-miR-4485-3 > 3.773448 AND
hsa-miR-1292-3 <= 5.768967: Dementia with Lewy Bodies (DLB) (9.0)
hsa-miR-4485-3 > 3.633317 AND
hsa-miR-6756-5 <= 8.533393: Normal control (NC) (6.0)
hsa-miR-3122 <= 4.973525 AND
hsa-miR-4738-3 <= 4.207903 AND
hsa-miR-1292-3 > 5.699517: Mild cognitive impairment (MCI) (7.0)
hsa-miR-3122 <= 4.973525 AND
hsa-miR-595 <= 4.195346 AND
hsa-miR-195-3 > 3.195749 AND
hsa-miR-187-5 > 7.998985: Dementia with Lewy Bodies (DLB) (33.0/2.0)
hsa-miR-1227-3 <= 3.558378 AND
hsa-miR-6736-3 <= 3.432524 AND
hsa-miR-6777-3 > 5.12198 AND
hsa-miR-4632-3 <= 4.197328: Dementia with Lewy Bodies (DLB) (8.0/1.0)
hsa-miR-1227-3 <= 3.558378 AND
hsa-miR-6736-3 <= 3.432524 AND
hsa-miR-6777-3 > 5.143909: Normal control (NC) (6.0)
hsa-miR-1227-3 <= 3.558378 AND
hsa-miR-6840-3 <= 7.509291 AND
hsa-miR-6088 <= 10.770888: Normal control (NC) (5.0)
hsa-miR-1227-3 <= 3.551384 AND
hsa-miR-195-3 <= 1.883753 AND
hsa-miR-3917 > 5.800884 AND
hsa-miR-6784-5 <= 12.562601: Alzheimer’s disease (AD) (7.0)
hsa-miR-1227-3 <= 3.551384 AND
hsa-miR-6811-5 <= 2.204489 AND
hsa-miR-548o-3 > 1.880542 AND
hsa-miR-520h > 2.601318 AND
hsa-miR-548o-3 <= 1.882384: Mild cognitive impairment (MCI) (5.0)
hsa-miR-1227-3 <= 3.551384 AND
hsa-miR-6811-5 <= 2.204489 AND
hsa-miR-548o-3 > 1.880542 AND
hsa-miR-128-1-5 > 7.292947 AND
hsa-miR-6722-3 <= 8.882355 AND
hsa-miR-6875-5 <= 10.040975 AND
hsa-miR-3181 > 1.881217 AND
hsa-miR-6822-5 <= 4.061884 AND
hsa-miR-4738-3 > 4.64453: Vascular Dementia (VaD) (46.0/1.0)
hsa-miR-1227-3 <= 3.551384 AND
hsa-miR-6811-5 <= 2.204489 AND
hsa-miR-520f-5 > 3.972917 AND
hsa-miR-548f-3 <= 1.895335: Vascular Dementia (VaD) (11.0)
hsa-miR-1227-3 <= 3.558378 AND
hsa-miR-6811-5 <= 2.204489 AND
hsa-miR-30d-5 > 4.838096 AND
hsa-miR-1227-5 <= 9.62193: Mild cognitive impairment (MCI) (3.0)
hsa-miR-1227-3 <= 3.558378 AND
hsa-miR-6811-5 <= 2.204489 AND
hsa-miR-185-5 > 4.487434: Alzheimer’s disease (AD) (5.0/1.0)
hsa-miR-1227-3 <= 3.558378 AND
hsa-miR-6811-5 <= 2.204489 AND
hsa-miR-6722-3 <= 8.68907 AND
hsa-miR-519d-5 <= 1.878753 AND
hsa-miR-6088 <= 10.692126: Normal control (NC) (2.0)
hsa-miR-1227-3 <= 3.551384 AND
hsa-miR-6811-5 <= 2.204489 AND
hsa-miR-937-5 <= 8.336423 AND
hsa-miR-3917 > 5.080522 AND
hsa-miR-6782-5 > 6.259307 AND
hsa-miR-6840-3 > 8.018361: Vascular Dementia (VaD) (5.0)
hsa-miR-1227-3 <= 3.551384 AND
hsa-miR-6811-5 <= 2.204489 AND
hsa-miR-937-5 <= 8.316776 AND
hsa-miR-3917 > 5.080522 AND
hsa-miR-4686 <= 4.713601 AND
hsa-miR-4485-3 <= 2.858917 AND
hsa-miR-6806-5 > 5.906011 AND
hsa-miR-3162-3 <= 4.789969 AND
hsa-miR-5698 <= 7.649809 AND
hsa-miR-6722-3 <= 8.837649 AND
hsa-miR-6784-5 > 11.96172 AND
hsa-miR-197-5 > 7.295667: Dementia with Lewy Bodies (DLB) (81.0/1.0)
hsa-miR-3122 > 4.982884 AND
hsa-miR-3184-5 > 8.293772 AND
hsa-miR-30d-5 > 3.476703 AND
hsa-miR-4327 <= 9.023357: Mild cognitive impairment (MCI) (23.0)
hsa-miR-1254 > 6.638069 AND
hsa-miR-4667-5 <= 6.829988: Alzheimer’s disease (AD) (8.0/1.0)
hsa-miR-1227-5 <= 9.668464 AND
hsa-miR-4472 <= 6.378874 AND
hsa-miR-6869-3 <= 3.021943 AND
hsa-miR-6722-3 > 8.693026 AND
hsa-miR-6794-5 <= 8.715471: Vascular Dementia (VaD) (29.0/1.0)
hsa-miR-548s > 2.597825 AND
hsa-miR-6811-5 > 1.891238: Vascular Dementia (VaD) (7.0)
hsa-miR-1254 > 6.473191 AND
hsa-miR-4632-3 <= 4.055934: Mild cognitive impairment (MCI) (8.0/1.0)
hsa-miR-6822-5 <= 3.672273 AND
hsa-miR-520f-5 <= 3.398955 AND
hsa-miR-4496 <= 4.13174: Dementia with Lewy Bodies (DLB) (10.0)
hsa-miR-6822-5 <= 3.672273 AND
hsa-miR-7851-3 > 5.97117: Mild cognitive impairment (MCI) (5.0)
hsa-miR-6885-5 > 10.673692 AND
hsa-miR-6716-3 > 1.89787 AND
hsa-miR-3162-3 > 3.640725 AND
hsa-miR-6836-3 <= 9.051034 AND
hsa-miR-5698 <= 7.47891: Dementia with Lewy Bodies (DLB) (19.0)
hsa-miR-187-5 > 8.767104 AND
hsa-miR-1292-3 > 5.35596: Vascular Dementia (VaD) (6.0)
hsa-miR-6784-5 <= 11.96172: Vascular Dementia (VaD) (3.0)
hsa-miR-6836-3 <= 7.69663: Vascular Dementia (VaD) (3.0)
hsa-miR-3622a-3 <= 3.555785 AND
hsa-miR-1292-3 <= 5.858844: Vascular Dementia (VaD) (3.0)
hsa-miR-1227-5 > 9.609211 AND
hsa-miR-22-3 > 1.963579 AND
hsa-miR-6832-3 <= 3.676987 AND
hsa-miR-4327 > 8.663844 AND
hsa-miR-520h > 1.879862 AND
hsa-miR-6806-5 <= 6.176099: Normal control (NC) (12.0/1.0)
hsa-miR-4485-5 <= 5.824389 AND
hsa-miR-4496 > 3.766303 AND
hsa-miR-595 <= 3.700335 AND
hsa-miR-125a-3 <= 8.344216 AND
hsa-miR-1254 <= 6.479927: Alzheimer’s disease (AD) (12.0)
hsa-miR-4496 <= 3.766303 AND
hsa-miR-128-2-5 <= 10.473779: Alzheimer’s disease (AD) (11.0)
: Dementia with Lewy Bodies (DLB) (13.0)
