# Supplementary material for: Identifying Key MicroRNA Signatures for Neurodegenerative Diseases With Machine Learning Methods
Source: Front Genet. 2022 Apr 21;13:880997. doi: 10.3389/fgene.2022.880997 (PMC9068882; doi:10.3389/fgene.2022.880997)
Supplement: Supplementary file 4 [file Table1.XLSX]

## Sheet: mRMR feature list
Index	Feature name
1	hsa-miR-3184-5p
2	hsa-miR-185-5p
3	hsa-miR-520f-5p
4	hsa-miR-4649-5p
5	hsa-miR-6811-5p
6	hsa-miR-3181
7	hsa-miR-6088
8	hsa-miR-208a-5p
9	hsa-miR-4527
10	hsa-miR-1227-5p
11	hsa-miR-3689d
12	hsa-miR-548o-3p
13	hsa-miR-3917
14	hsa-miR-200a-3p
15	hsa-miR-595
16	hsa-miR-34c-3p
17	hsa-miR-6756-5p
18	hsa-miR-6070
19	hsa-miR-6840-3p
20	hsa-miR-4485-3p
21	hsa-miR-128-1-5p
22	hsa-miR-646
23	hsa-miR-4463
24	hsa-miR-4327
25	hsa-miR-7851-3p
26	hsa-miR-3622b-3p
27	hsa-miR-619-5p
28	hsa-miR-22-3p
29	hsa-miR-6875-5p
30	hsa-miR-3158-3p
31	hsa-miR-6806-5p
32	hsa-miR-4667-5p
33	hsa-miR-937-5p
34	hsa-miR-3162-3p
35	hsa-miR-3074-5p
36	hsa-miR-6722-3p
37	hsa-miR-6861-5p
38	hsa-miR-647
39	hsa-miR-1254
40	hsa-miR-520h
41	hsa-miR-6794-5p
42	hsa-miR-3190-5p
43	hsa-miR-5698
44	hsa-miR-6761-3p
45	hsa-miR-6784-5p
46	hsa-miR-197-5p
47	hsa-miR-6836-3p
48	hsa-miR-33b-3p
49	hsa-miR-6869-3p
50	hsa-miR-8063
51	hsa-miR-30d-5p
52	hsa-miR-1913
53	hsa-miR-4738-3p
54	hsa-miR-4686
55	hsa-miR-4757-5p
56	hsa-miR-187-5p
57	hsa-miR-4472
58	hsa-miR-3622a-3p
59	hsa-miR-6866-3p
60	hsa-miR-663b
61	hsa-miR-6823-5p
62	hsa-miR-6782-5p
63	hsa-miR-516a-5p
64	hsa-miR-519d-5p
65	hsa-miR-4485-5p
66	hsa-miR-3122
67	hsa-miR-4632-3p
68	hsa-miR-135a-3p
69	hsa-miR-5008-5p
70	hsa-miR-548f-3p
71	hsa-miR-4707-3p
72	hsa-miR-7854-3p
73	hsa-miR-195-3p
74	hsa-miR-6885-5p
75	hsa-miR-2467-3p
76	hsa-miR-125b-1-3p
77	hsa-miR-6754-3p
78	hsa-miR-1908-3p
79	hsa-miR-133a-3p
80	hsa-miR-1471
81	hsa-miR-636
82	hsa-miR-933
83	hsa-miR-6777-3p
84	hsa-miR-6717-5p
85	hsa-miR-548s
86	hsa-miR-6776-3p
87	hsa-miR-4746-3p
88	hsa-miR-6832-3p
89	hsa-miR-504-3p
90	hsa-miR-1470
91	hsa-miR-3610
92	hsa-miR-4258
93	hsa-miR-24-3p
94	hsa-miR-4733-3p
95	hsa-miR-4496
96	hsa-miR-125a-3p
97	hsa-miR-6822-5p
98	hsa-miR-1292-3p
99	hsa-miR-1914-5p
100	hsa-miR-6746-5p
101	hsa-miR-128-2-5p
102	hsa-miR-6736-3p
103	hsa-miR-2278
104	hsa-miR-1185-1-3p
105	hsa-miR-1227-3p
106	hsa-miR-887-5p
107	hsa-miR-4506
108	hsa-miR-6716-3p

## Sheet: MCFS feature list
Index	Feature name	RI score
1	hsa-miR-3181	0.0251549
2	hsa-miR-3184-5p	0.0239241
3	hsa-miR-1227-5p	0.02338
4	hsa-miR-128-1-5p	0.023134
5	hsa-miR-6088	0.0224549
6	hsa-miR-1292-3p	0.0223125
7	hsa-miR-6875-5p	0.0219468
8	hsa-miR-6840-3p	0.0219436
9	hsa-miR-197-5p	0.0210258
10	hsa-miR-6070	0.0206654
11	hsa-miR-520f-5p	0.020076
12	hsa-miR-6784-5p	0.0199712
13	hsa-miR-6836-3p	0.019716
14	hsa-miR-4667-5p	0.0194067
15	hsa-miR-6756-5p	0.0190141
16	hsa-miR-6722-3p	0.0189341
17	hsa-miR-208a-5p	0.0181655
18	hsa-miR-30d-5p	0.0180288
19	hsa-miR-4463	0.0178778
20	hsa-miR-4746-3p	0.0177856
21	hsa-miR-5698	0.0177762
22	hsa-miR-1227-3p	0.0177141
23	hsa-miR-4649-5p	0.0176519
24	hsa-miR-6794-5p	0.0176227
25	hsa-miR-4327	0.0176023
26	hsa-miR-33b-3p	0.0173721
27	hsa-miR-6885-5p	0.0173061
28	hsa-miR-1913	0.0173014
29	hsa-miR-7851-3p	0.0168484
30	hsa-miR-1470	0.0168053
31	hsa-miR-3917	0.0167854
32	hsa-miR-516a-5p	0.016468
33	hsa-miR-1254	0.0164261
34	hsa-miR-6761-3p	0.0161277
35	hsa-miR-187-5p	0.0159644
36	hsa-miR-937-5p	0.0157838
37	hsa-miR-128-2-5p	0.0157835
38	hsa-miR-135a-3p	0.0157562
39	hsa-miR-5008-5p	0.0156996
40	hsa-miR-647	0.0156938
41	hsa-miR-7854-3p	0.0153731
42	hsa-miR-6777-3p	0.0153372
43	hsa-miR-8063	0.0152959
44	hsa-miR-663b	0.0152568
45	hsa-miR-1471	0.0152251
46	hsa-miR-6782-5p	0.0151183
47	hsa-miR-6806-5p	0.0150916
48	hsa-miR-195-3p	0.0150762
49	hsa-miR-548s	0.0150466
50	hsa-miR-6869-3p	0.0149899
51	hsa-miR-6861-5p	0.0149849
52	hsa-miR-4472	0.0149368
53	hsa-miR-3162-3p	0.0149291
54	hsa-miR-519d-5p	0.0146943
55	hsa-miR-504-3p	0.0146266
56	hsa-miR-6776-3p	0.0146184
57	hsa-miR-4485-5p	0.0145749
58	hsa-miR-4632-3p	0.0144604
59	hsa-miR-125a-3p	0.0144331
60	hsa-miR-636	0.0143736
61	hsa-miR-6754-3p	0.0143466
62	hsa-miR-1908-3p	0.0141399
63	hsa-miR-4738-3p	0.0140422
64	hsa-miR-125b-1-3p	0.0139279
65	hsa-miR-4686	0.013878
66	hsa-miR-185-5p	0.0138367
67	hsa-miR-1914-5p	0.0138038
68	hsa-miR-6832-3p	0.0137878
69	hsa-miR-6822-5p	0.0137774
70	hsa-miR-3622a-3p	0.0137659
71	hsa-miR-6717-5p	0.0137335
72	hsa-miR-6716-3p	0.0136765
73	hsa-miR-4707-3p	0.0136733
74	hsa-miR-887-5p	0.0136392
75	hsa-miR-4496	0.0135899
76	hsa-miR-520h	0.013582
77	hsa-miR-595	0.0135721
78	hsa-miR-548o-3p	0.0135558
79	hsa-miR-3122	0.013468
80	hsa-miR-133a-3p	0.0134665
81	hsa-miR-4258	0.0134663
82	hsa-miR-1185-1-3p	0.0134171
83	hsa-miR-6811-5p	0.0134159
84	hsa-miR-6746-5p	0.0134109
85	hsa-miR-22-3p	0.0132998
86	hsa-miR-548f-3p	0.0132669
87	hsa-miR-6736-3p	0.0132601
88	hsa-miR-4485-3p	0.0131985
89	hsa-miR-4506	0.0131286
90	hsa-miR-3074-5p	0.0130727
91	hsa-miR-2278	0.0130652
92	hsa-miR-24-3p	0.012933
93	hsa-miR-619-5p	0.0128931
94	hsa-miR-2467-3p	0.0128927
95	hsa-miR-933	0.0127262
96	hsa-miR-3190-5p	0.0125489
97	hsa-miR-3622b-3p	0.0125079
98	hsa-miR-3689d	0.0125003
99	hsa-miR-646	0.0124905
100	hsa-miR-6823-5p	0.012488
101	hsa-miR-6866-3p	0.012308
102	hsa-miR-3158-3p	0.0122369
103	hsa-miR-4733-3p	0.0121418
104	hsa-miR-3610	0.0120395
105	hsa-miR-34c-3p	0.011976
106	hsa-miR-4757-5p	0.0119543
107	hsa-miR-4527	0.0114741
108	hsa-miR-200a-3p	0.0102239
