# Supplementary material for: Identifying Key MicroRNA Signatures for Neurodegenerative Diseases With Machine Learning Methods
Source: Front Genet. 2022 Apr 21;13:880997. doi: 10.3389/fgene.2022.880997 (PMC9068882; doi:10.3389/fgene.2022.880997)
Supplement: Supplementary file 5 [file Table5.XLSX]

## Sheet: Sheet1
miRNA	mRMR	MCFS
hsa-miR-1227-3p	Í	√
hsa-miR-1227-5p	√	√
hsa-miR-1254	√	Í
hsa-miR-1292-3p	Í	√
hsa-miR-1470	Í	√
hsa-miR-185-5p	√	Í
hsa-miR-1913	Í	√
hsa-miR-197-5p	Í	√
hsa-miR-200a-3p	√	Í
hsa-miR-208a-5p	√	√
hsa-miR-22-3p	√	Í
hsa-miR-3074-5p	√	Í
hsa-miR-30d-5p	Í	√
hsa-miR-3158-3p	√	Í
hsa-miR-3162-3p	√	Í
hsa-miR-3181	√	√
hsa-miR-3184-5p	√	√
hsa-miR-33b-3p	Í	√
hsa-miR-34c-3p	√	Í
hsa-miR-3689d	√	Í
hsa-miR-3917	√	√
hsa-miR-4327	√	√
hsa-miR-4463	√	√
hsa-miR-4485-3p	√	Í
hsa-miR-4527	√	Í
hsa-miR-4649-5p	√	√
hsa-miR-4667-5p	√	√
hsa-miR-4746-3p	Í	√
hsa-miR-520f-5p	√	√
hsa-miR-520h	√	Í
hsa-miR-548o-3p	√	Í
hsa-miR-5698	Í	√
hsa-miR-595	√	Í
hsa-miR-6070	√	√
hsa-miR-6088	√	√
hsa-miR-619-5p	√	Í
hsa-miR-646	√	Í
hsa-miR-647	√	Í
hsa-miR-6722-3p	√	√
hsa-miR-6756-5p	√	√
hsa-miR-6784-5p	Í	√
hsa-miR-6794-5p	√	√
hsa-miR-6806-5p	√	Í
hsa-miR-6811-5p	√	Í
hsa-miR-6836-3p	Í	√
hsa-miR-6840-3p	√	√
hsa-miR-6861-5p	√	Í
hsa-miR-6875-5p	√	√
hsa-miR-6885-5p	Í	√
hsa-miR-7851-3p	√	√
hsa-miR-937-5p	√	Í
hsa-miR-128-1-5p	√	√
hsa-miR-3622b-3p	√	Í
